# Supplementary material for: Transmission ratio distortion results in asymmetric introgression in Louisiana Iris
Source: BMC Plant Biol. 2010 Mar 18;10:48. doi: 10.1186/1471-2229-10-48 (PMC2923522; doi:10.1186/1471-2229-10-48)
Supplement: Additional file 2 — EST genotyping data. Polymorphisms and map locations of the 526 EST-SSR markers genotyped in the mapping parents IB25 and IF174. [file 1471-2229-10-48-S2.XLS]

## Sheet: SSR Database
Marker Number	Marker Name	Primer Name	Unigene	Sequence Name	Motif	Motif Type	No.of Repeats	SSR start	SSR end	Seq Length	Forward Primer	Reverse Primer	Expt Length	Modification	IB25	IF174	Polymorphism between IB25 and IF174	Linkage Group
MN001	IM1	IB3	0_3755FNG	IB72-3	TCGG	Tetra	5	100	119	467	CCCGTATCCGATCCTTGAAA	GAAACCATTGAGATTGCCTGA	283	HEX	No Amplification	No Amplification	No Amplification
MN002	IM2	IB10	2_919FNG	IB72-10	CAG	Tri	8	135	158	663	AGCAAACATCTCTTCCAACCA	GGTCATCGAGGCTCTGTGTTA	382	HEX	600	608/610	Polymorphic	LG21
MN003	IM3	IB11	2_1062FNG	IB72-11	AAG	Tri	8	54	73	588	CCCTCTCTTTTCTTTCCATCG	CGATTGTGTCGAATTGGTTCT	185	HEX	No Amplification	No Amplification	No Amplification
MN004	IM4	IB18	0_3765FNG	IB72-18	TC	Di	17	42	75	382	TCTATTCCCACTGATTGTCTGC	GCAGCTCATCTCTTCCATCTG	318	HEX	No Amplification	No Amplification	No Amplification
MN005	IM5	IB23	0_3770FNG	IB72-23	TGA	Tri	5	76	90	625	GCAAGCAAATAATGGGTGAGA	GCTGGCATCACTGCAATAAAT	373	FAM	No Amplification	No Amplification	No Amplification
MN006	IM6	IB24	0_3771FNG	IB72-24	GTC	Tri	5	89	103	770	CGATCTGTTTCGATCTCAAGTG	GAACATCGAGGGTGATGATGT	268	TAMRA	270	270	Monomorphic
MN007	IM7	IB26	0_3772FNG	IB72-26	CT	Di	5	26	35	639	CCTATCCTAAACTCACCTCCT	TGGAACGCACTAACAGTAGCC	325	HEX	No Amplification	No Amplification	No Amplification
MN008	IM8	IB27	2_1028FNG	IB72-27	CCT	Tri	8	29	52	643	CGGATGTCGTTGTCATGATCA	ATGCAGAGTCCTGGTGTTGAG	290	TAMRA	289	289	Monomorphic
MN009	IM9	IB28	2_1053FNG	IB72-28	AG	Di	14	87	115	554	TGTGTAAGAAGAAGTGCAGTTTGA	TGGAGCCTCTGGTACTTGCT	200	HEX	200/201	198	Polymorphic	LG02
MN010	IM10	IB31	2_94FNG	IB72-31	AG	Di	15	70	99	508	TGGCTGCTGGACTCTACTTGT	TGCTTGTCCTTTGTTTCGAGT	186	TAMRA	No Amplification	No Amplification	No Amplification
MN011	IM11	IB35	2_1048FNG	IB72-35	CT	Di	12	117	140	508	AACCAAATACACCACCAACCA	GATCTTCTTCCTCGCCATTTC	170	FAM	164/172	176/177	Polymorphic	LG19
MN012	IM12	IB40	0_3643FNG	IB72-40	GT	Di	15	393	422	592	AGTAGCCAACACCAGCAGGAT	ATATTGCCAGCCAGACTACGA	447	FAM	524/561/600/607/608/611	545/554/634/640	Polymorphic	LG03
MN013	IM13	IB52	2_1070FNG	IB72-52	CT	Di	5	24	33	533	ACCATTGAATAGTTCATTTTGTTT	CAGCGCCTTGTCTTCATCATA	440	TAMRA	No Amplification	No Amplification	No Amplification
MN014	IM14	IB54	0_3788FNG	IB72-54	CT	Di	8	95	110	584	GCTCTAAATAAACCGCCAACA	CTGCTACTGATGGAACAACCAC	104	FAM	102/105	110	Polymorphic	LG10
MN015	IM15	IB55	0_3789FNG	IB72-55	CCCT	Tetra	5	81	100	601	AAATCGACTAGGGAAGGACGA	AGAACTTACTGAGAATTAGGGT	192	TAMRA	187	191	Polymorphic	LG07
MN016	IM16	IB61	IB72-61	IB72-61	CT	Di	14	38	65	362	AACGAACAACAAATTTCCACCT	CACAGAAGACGGCCTCCTAAT	150	FAM	No Amplification	No Amplification	No Amplification
MN017	IM17	IB68	0_3796FNG	IB72-68	AGG	Tri	5	127	141	581	CGCTTCACTAATCTCCACCAT	AGTCTAATTTGTCGGCCTTGG	196	FAM	275/281	298/300	Polymorphic	LG15
MN018	IM18	IB76	2_652FNG	IB72-76	AGGAG	Penta	7	27	61	681	CGAAGGAAGAGGCTCTAGCAG	CCAGAGCTTCATGCGGTAGAT	151	TAMRA	293/300	301	Polymorphic	LG09
MN019	IM19	IB77	0_3800FNG	IB72-77	AGG	Tri	9	169	196	656	GACGATTGGATCTCAGAGCAG	TCGAAAGAACTTCGAAACCAA	413	TAMRA	360/363/408/412	363/412	Polymorphic	Genotyped but not mapped (The shared allele of the two parents was transferred to F1, no segregation in population)
MN020	IM20	IB81	0_3801FNG	IB72-81	GAG	Tri	8	210	227	665	AACCAATTTCCTTCCCACAAC	CTCATCCGACAACAGTCACCT	484	TAMRA	No Amplification	No Amplification	No Amplification
MN021	IM21	IB86	0_3804FNG	IB72-86	AG	Di	16	55	86	397	GTCTTGGAAATAGATACTTCTAC	CCACAAACAAATGCTCGTCTT	397	FAM	No Amplification	No Amplification	No Amplification
MN022	IM22	IB93	0_3808FNG	IB72-93	CT	Di	13	27	52	337	GAGTCTTCTCCAGATGTATTGAG	GATTCTCTCAGGGAGGGATCA	275	FAM	271/275	0	Polymorphic	LG19
MN023	IM23	IB97	0_3810FNG	IB72-97	AG	Di	8	448	463	650	AGTTGATGTCGTCCTGTGGAG	GGATATGCGGAGGAGAAGAAA	409	HEX	410	401/403/568	Polymorphic	LG01, LG07
MN024	IM24	IB109	2_1029FNG	IB72-109	AAG	Tri	8	248	273	586	TAACGGCAAGAAGAGAGCATC	GCTGAAGTTTGGTGTCTTTGG	269	FAM	~900	~900	Amplicon > 700 bp
MN025	IM25	IB110	0_3816FNG	IB72-110	CTTTT	Penta	6	544	573	634	ATCGCTGCAAACTAACAGGAA	CCTACATCTCTGGAGCGAGTCA	406	TAMRA	407	407	Monomorphic
MN026	IM26	IB111	0_3817FNG	IB72-111	AGG	Tri	8	377	400	713	TCAGAGATCTTTCGGAGTGGA	TCGATGTTCTTCTCGTCGTCT	477	FAM	188/286	188/286	Monomorphic
MN027	IM27	IB118	0_3822FNG	IB72-118	AAG	Tri	12	54	68	773	ACTGCTCTTGCATTTTACTTC	ATTACGAATTGCTTGCGTGAG	157	HEX	140/155	143	Polymorphic	LG18
MN028	IM28	IB123	0_3826FNG	IB72-123	GTC	Tri	7	35	55	731	CTAATGGCGCTGGCGGCTGTTC	TGAACCACACCAATCTCCTTC	221	HEX	124/138/403/417	114/124/137/139/403/417	Polymorphic	LG10, LG11, LG112
MN029	IM29	IB127	2_1054FNG	IB72-127	ACC	Tri	10	28	57	672	ACACTTGGGTTCTGAAACCCCAT	CCAGGAAGTGAACCAGATCAA	246	TAMRA	330	333	Polymorphic	LG15
MN030	IM30	IB137	0_3835FNG	IB72-137	CCT	Tri	5	102	116	550	CAGCCGCTTCCTATAAATTCC	GCAGTTGCACGACAGTGATTA	397	HEX	No Amplification	No Amplification	No Amplification
MN031	IM31	IB139	0_3836FNG	IB72-139	AAG	Tri	10	85	115	501	AAGCAAAAGGTTTTCCATTCC	GTTTCTTGTCGAGGAACATGC	379	TAMRA	440/466	453/461	Polymorphic	LG11
MN032	IM32	IB140	0_464FNG	IB72-140	AGG	Tri	9	102	128	535	TTCATTGATCGCAAATTCTCAG	ATCATTACGCATTCGGTCAAG	374	HEX	No Amplification	No Amplification	No Amplification
MN033	IM33	IB149	0_3841FNG	IB72-149	CTCCT	Tetra	8	33	72	573	GAAACCACGCACATCACTCTAC	CTTCTCCCAACAGAGATGCTG	433	FAM	No Amplification	No Amplification	No Amplification
MN034	IM34	IB152	2_311FNG	ICAA-aaa01a12.b1	AGA	Tri	11	189	221	723	GAAACCCTAACGACCACCAAC	TCGGTCCCAATTTCTCACTAA	175	TAMRA	175	175	Monomorphic
MN035	IM35	IB153	0_371FNG	ICAA-aaa01c11.b1	GAC	Tri	6	531	548	778	TGGCAGAGGTGACAAGCTAAT	GTCTTCCTCATCATCCACGTC	325	HEX	402	402	Monomorphic
MN036	IM36	IB154	2_139FNG	ICAA-aaa01e01.b1	CTC	Tri	6	139	156	799	AATACCCACTCCCACCATTTC	TTCTTTCCTTAGAGCCGTGGT	260	HEX	No Amplification	No Amplification	No Amplification
MN037	IM37	IB155	0_376FNG	ICAA-aaa01e06.b1	AG	Di	14	30	57	705	AGAGAGGTGAGGTGAGGGTTT	CTTCCATCGTGTCCGAGTATG	146	HEX	153	138	Polymorphic	unlinked
MN038	IM38	IB156	0_383FNG	ICAA-aaa01g11.b1	CT	Di	9	97	114	791	TCCTCCCTCACTCTCTTCCAT	AAAGCTCAGGCTACGCACAT	225	TAMRA	229/232	232/240	Polymorphic	LG12
MN039	IM39	IB157	2_919FNG	ICAA-aaa02c07.b1	GGA	Tri	7	247	267	828	CCCTAGCAAACATCTCTTCCA	TGTTATCAGCAAGCAGTCCAG	370	TAMRA	588	597/599	Polymorphic	LG21
MN040	IM40	IB158	2_900FNG	ICAA-aaa02d02.b1	TC	Di	7	56	69	807	TTCGATCAAGAAGCACAACAG	TGATATTTCCATACGCCCATC	200	TAMRA	~2200	~2200	Amplicon > 700 bp
MN041	IM41	IB159	0_589FNG	ICAA-aaa03a05.b1	AG	Di	13	104	129	712	TAACAGGGAGAGTGGGAAGC	TGAGGAAAGCATGGTATTTGG	207	HEX	414	414	Monomorphic
MN042	IM42	IB160	0_616FNG	ICAA-aaa03f09.b1	AAG	Tri	6	230	247	652	GCGCCTAAAGCAGAGAAGAAG	TCTTGTTGTACCGAGCGAGAC	349	HEX	345	330/345	Polymorphic	LG08
MN043	IM43	IB161	0_618FNG	ICAA-aaa03g03.b1	AG	Di	10	32	51	695	TCTTGAGTTGAGCTCGAGAGAG	CAGCACTTCCAGATTGTTATGG	237	TAMRA	No Amplification	No Amplification	No Amplification
MN044	IM44	IB162	2_56FNG	ICAA-aaa03g04.b1	GAA	Tri	7	44	64	725	CAGCCATCCAATCAAAGAAAG	TAATCACTTCGTTCCCACCAG	259	FAM	~1200	~1200	Amplicon > 700 bp
MN045	IM45	IB163	0_464FNG	ICAA-aaa04a12.b1	GGA	Tri	6	119	136	760	TTCATTGATCGCAAATTCTCA	AGTCCCTTCTCGAATTCATGG	165	HEX	268/271	268/271	Monomorphic
MN046	IM46	IB164	0_1004FNG	ICAA-aaa04b01.b1	TC	Di	6	33	44	610	GAAGTTGGGAAACGACCATTA	GGGTTATGGTTAGGGTTAGGG	200	TAMRA	188	182/192	Polymorphic	LG08
MN047	IM47	IB165	0_1005FNG	ICAA-aaa04b05.b1	TTC	Tri	6	309	326	796	CCAGAAGAGGGATTTCAGCTC	CTTCCTTAATGTTGCCGAATG	193	TAMRA	196/207/211/214/216	204/207/208	Polymorphic	LG09
MN048	IM48	IB166	0_1006FNG	ICAA-aaa04b06.b1	GA	Di	13	37	62	807	AACATTCTCTGCCCACCAAA	CCCTTCTTTGTAGTCACCATTCA	350	FAM	No Amplification	No Amplification	No Amplification
MN049	IM49	IB167	0_1007FNG	ICAA-aaa04b07.b1	CTT	Tri	6	85	102	763	AACCCGTGTAATCGACAGAGA	TCCTTTAATAGCTGGCTTCCAC	301	TAMRA	No Amplification	No Amplification	No Amplification
MN050	IM50	IB168	0_1019FNG	ICAA-aaa04d11.b1	AG	Di	17	48	81	787	CACTTGCATATTTGTCTCTTGAA	AAGAAGGAGTGGTTGCTCCA	165	FAM	161/163	151	Polymorphic	LG03
MN051	IM51	IB169	2_771FNG	ICAA-aaa04e08.b1	CTC	Tri	6	36	53	810	TCCTTTTCACTTCTGCTCTCATT	ATGATGACTCCGTTGAGGTTG	151	TAMRA	161	167	Polymorphic	LG17
MN052	IM52	IB170	0_1894FNG	ICAA-aaa04e12.b1	CTA	Tri	9	259	285	758	TAATTCATGTCGAGGCCTGTG	TGTACATACACAAGAAACTGAACCA	386	HEX	381/386	376/396	Polymorphic	LG17
MN053	IM53	IB171	0_1023FNG	ICAA-aaa04f04.b1	AGA	Tri	9	52	78	640	GGAGGCGAGGACAGAGTTTT	CCTATGAGCCAGCTTCTCCTT	288	HEX	No Amplification	No Amplification	No Amplification
MN054	IM54	IB172	2_127FNG	ICAA-aaa04f11.b1	GA	Di	12	65	88	788	CAATAAAGCCTCCTCCCTACG	AACTTGCACTTTGGTGGTTTG	346	FAM	No Amplification	No Amplification	No Amplification
MN055	IM55	IB173	0_1029FNG	ICAA-aaa04h02.b1	GAA	Tri	9	573	599	769	GACTGAAGCCCAAGGGAGAT	CATCTGAAGGCTCACTGTTCTG	324	TAMRA	310/319	325/340	Polymorphic	LG01
MN056	IM56	IB174	2_15FNG	ICAA-aaa04h08.b1	CTT	Tri	6	116	133	809	TCTCTTCGGGTGCTAGTGGTA	GTTGTAGCCGTTGCTGAACCT	302	HEX	290/302	295/299	Polymorphic	LG01, LG14
MN057	IM57	IB175	2_321FNG	ICAA-aaa05c01.b1	CTG	Tri	8	345	368	828	AACAGCATCACCACCATCTCT	GAGAGCCACTGAAGGGTCTG	188	HEX	298/314	298	Polymorphic	LG11
MN058	IM58	IB176	2_197FNG	ICAA-aaa05d01.b1	TCT	Tri	6	568	585	688	AGCTCGTCTCCTTCAAACCTC	CCCAAGAAGATTTCAAGATCCA	185	FAM	189/199	180/189	Polymorphic	Genotyped but not mapped (The shared allele of the two parents was transferred to F1, no segregation in population)
MN059	IM59	IB177	0_1484FNG	ICAA-aaa05d04.b1	AGA	Tri	7	416	436	823	GCCGAGATAAGGGAATTTGAC	AATAGTAGCGGCAAGCAGACA	205	HEX	No Amplification	No Amplification	No Amplification
MN060	IM60	IB178	2_206FNG	ICAA-aaa05e01.b1	TCC	Tri	6	281	298	800	TACTTGGAGTTGTGGCTGGTT	AGATTGGAGAAAGGGAAGCAC	254	FAM	252/255/258/266	252/255	Polymorphic	LG16
MN061	IM61	IB179	2_907FNG	ICAA-aaa05e04.b1	AGC	Tri	7	79	99	756	GCTCTCCGCTCATCAACAAT	ATACCGACTCCGATGGTCTCT	283	FAM	271/279	268/271	Polymorphic	LG04
MN062	IM62	IB180	2_716FNG	ICAA-aaa05g02.b1	TTC	Tri	9	31	57	770	CAAAACAGTAGAAACACATCTCTT	ATTCTTGCCATCTTGGTCCTT	318	HEX	No Amplification	No Amplification	No Amplification
MN063	IM63	IB181	2_212FNG	ICAA-aaa06c09.b1	CT	Di	15	61	90	814	CTTTGATTGATCCCTCCCATT	CTGCACCCAAAGACCAGATG	155	TAMRA	156/166	146	Polymorphic	LG11
MN064	IM64	IB182	0_1591FNG	ICAA-aaa06h11.b1	CT	Di	9	89	106	727	AACTTAGGCGCTTCTCCATTC	CTCATGTAGCCCACGAACAAG	217	TAMRA	~1200	~1200	Amplicon > 700 bp
MN065	IM65	IB183	0_1596FNG	ICAA-aaa07a05.b1	CTC	Tri	6	101	118	795	GCAGCAGACTAGAGACCTTCAAC	TCAAACTCCTGGCATTCACAT	239	TAMRA	0	~2000	Amplicon > 700 bp
MN066	IM66	IB184	2_826FNG	ICAA-aaa07b02.b1	TAC	Tri	8	453	476	631	ACTTGAGCAAACCCTCCAAAT	AGGAATGTTGACAGGAGCAGA	298	HEX	295	298/313	Polymorphic	LG17
MN067	IM67	IB185	0_1602FNG	ICAA-aaa07b05.b1	AG	Di	7	66	79	811	CCACATAGACGGAAGAGACGA	CAGTCCGAAAGAATGAGTTGG	103	FAM	~1000	~1000	Amplicon > 700 bp
MN068	IM68	IB186	0_1612FNG	ICAA-aaa07c11.b1	AAG	Tri	6	73	90	747	CAGGAAGAGAAAGAAACAATGGA	GAACCTCTGGCTCATGGAGTA	381	HEX	377	377	Monomorphic
MN069	IM69	IB187	0_1615FNG	ICAA-aaa07e11.b1	GCA	Tri	10	183	212	800	GCAATCGCAAGTGTGTTGATA	ATGCACCTCCAGTAAAGTCCA	398	TAMRA	529/535	523	Polymorphic	LG19
MN070	IM70	IB188	2_652FNG	ICAA-aaa07f07.b1	AGGAG	Penta	7	31	65	829	CCGCGAAGGAAGAAGCTCTA	GCTCGACAGCACCATTAAGAGTA	377	HEX	No Amplification	No Amplification	No Amplification
MN071	IM71	IB189	0_1060FNG	ICAA-aaa07g06.b1	TCC	Tri	8	364	387	550	CTCCAAGGAAGCATCTCGTC	ATGGCCTCTTGTCATCGTCTT	266	TAMRA	261/274	255	Polymorphic	LG08
MN072	IM72	IB190	0_1624FNG	ICAA-aaa07g10.b1	TTC	Tri	11	142	174	768	AAAGAAGCAGCAATGGGAAAT	GGAGACGAAGAGGGATTTGAG	204	HEX	153/207/213	153/204/220	Polymorphic	LG18
MN073	IM73	IB191	0_1627FNG	ICAA-aaa07h06.b1	TACG	Tetra	7	613	640	720	CGACTTCCAACAACAGCAACT	AGCAGAGGCAAGGGTGTTTAT	306	FAM	292	299	Polymorphic	LG19
MN074	IM74	IB192	0_1633FNG	ICAA-aaa08a06.b1	AG	Di	12	96	119	740	TTCCCAATTCTTTCCTTCCTT	AACTGCCATCCTTCACAAGC	312	FAM	No Amplification	No Amplification	No Amplification
MN075	IM75	IB193	2_539FNG	ICAA-aaa08e07.b1	GGA	Tri	6	150	167	706	CTTTGTTGGCTTCCCGAATTA	CTTGCTCGTGATGATGGTGTA	368	HEX	No Amplification	No Amplification	No Amplification
MN076	IM76	IB194	0_1668FNG	ICAA-aaa08h05.b1	GAA	Tri	8	266	289	727	TCAGTTGCACTCGACACACTC	GGTCTCCTTCGTCATCGTACTC	386	FAM	372/380	383	Polymorphic	LG16
MN077	IM77	IB195	0_1669FNG	ICAA-aaa08h06.b1	CT	Di	8	38	53	755	TTGAGTTGTGCTTGAGCATTG	ATGGTTCTTCCAACCTCTCGT	379	FAM	No Amplification	No Amplification	No Amplification
MN078	IM78	IB196	2_5FNG	ICAA-aaa09e07.b1	ACC	Tri	6	99	116	786	GCAACAACTCTCTCCCACTCA	CAGAAGCAGCCACAATCCTAC	212	HEX	210/213	210/213	Polymorphic	LG01
MN079	IM79	IB197	0_1713FNG	ICAA-aaa09h10.b1	CT	Di	8	104	119	792	AAATCAAACAAACATATACAGAAGA	GTGACCTATCGCAGCTTTGAG	270	TAMRA	No Amplification	No Amplification	No Amplification
MN080	IM80	IB198	0_6FNG	ICAA-aaa10a11.b1	TC	Di	17	28	61	761	AAGAGAACTTTCCTTCTCACTTTCC	TTTCGTTCTCCCTTGTTTGTG	208	FAM	196/204	192/211	Polymorphic	LG17
MN081	IM81	IB199	0_2071FNG	ICAA-aaa10c03.b1	TTC	Tri	8	59	82	518	TCTGTACTGAAGATGGATTCTT	ATCAAACTGCTGCTGGCATT	165	TAMRA	~900	~900	Amplicon > 700 bp
MN082	IM82	IB200	2_598FNG	ICAA-aaa10c04.b1	CT	Di	11	70	91	800	CCTCCGCACCTAAATCCCTA	ATCTGTGGGTGGTACAAGCAG	295	HEX	No Amplification	No Amplification	No Amplification
MN083	IM83	IB201	0_18FNG	ICAA-aaa10c12.b1	CT	Di	9	42	59	709	GGACCTCTCGATCCATCCAT	GCGCTGGATTACTGAGTTACG	384	TAMRA	~1700	~1700	Amplicon > 700 bp
MN084	IM84	IB202	0_20FNG	ICAA-aaa10d04.b1	AAG	Tri	6	41	58	806	AAAGCCGTCCAGATCCATTT	GCGAGCTTCAGTTTGAGACAT	186	HEX	~1000	~1000	Amplicon > 700 bp
MN085	IM85	IB203	0_27FNG	ICAA-aaa10e03.b1	AG	Di	11	76	97	811	CGATTGCTATGGGAGAGAATG	AGCAGAGACGGCTAATTCCTT	174	FAM	180/184	176	Polymorphic	LG09
MN086	IM86	IB204	0_43FNG	ICAA-aaa10g04.b1	AGA	Tri	8	57	80	529	GGGTTTGTATTGTTTGTTGGAGA	GGGTGATGTGGTCCTTGTAGA	212	FAM	208/226	225	Polymorphic	LG08
MN087	IM87	IB205	0_44FNG	ICAA-aaa10g05.b1	TC	Di	7	33	46	725	AGGAACATTAGGGTTTCAACGA	GTGAAGCATCTCTCCACCAAC	228	TAMRA	No Amplification	No Amplification	No Amplification
MN088	IM88	IB206	0_45FNG	ICAA-aaa10g06.b1	GCA	Tri	6	84	101	802	CTCCCAAAACCCCAATTTCTA	TCTTTTGAAGCTGTGCTTGGT	253	TAMRA	No Amplification	No Amplification	No Amplification
MN089	IM89	IB207	0_47FNG	ICAA-aaa10g08.b1	CT	Di	7	151	164	807	CTTCTCCCGTCTGGTTCTCTT	GTGCTCATCCACCTTGAACAT	317	FAM	No Amplification	No Amplification	No Amplification
MN090	IM90	IB208	0_50FNG	ICAA-aaa10g12.b1	TC	Di	11	54	75	730	ATTCCAACCTCCTCCTTCCTT	TTGAGTGATGGCCTTGAACAT	357	FAM	348/351	358/362	Polymorphic	LG09
MN091	IM91	IB209	2_613FNG	ICAA-aaa11c02.b1	GA	Di	16	27	58	716	TAGTTAGGGTTTCCGCACTTG	TCCCAGCCATAGTTGATTCTG	177	TAMRA	No Amplification	No Amplification	No Amplification
MN092	IM92	IB210	0_64FNG	ICAA-aaa11c06.b1	TC	Di	8	49	64	772	ACCCTAAATTTCGTTTCCCTTC	TTTGAGGAAATGACCACAAGC	187	FAM	365/377	365/390	Polymorphic	LG11
MN093	IM93	IB211	0_68FNG	ICAA-aaa11c11.b1	ACC	Tri	8	626	649	779	TTTGAGGACCAGATTGTACGG	ATGCCAACAAGGACATGAAAC	203	TAMRA	196/208	199	Polymorphic	LG09
MN094	IM94	IB212	2_1043FNG	ICAA-aaa11d08.b1	CT	Di	9	555	572	695	CGCATGTGTATTTGTTTCGTG	CAAGGAAGAGAGAAGGGATCG	111	FAM	109	129/138	Polymorphic	LG15
MN095	IM95	IB213	2_713FNG	ICAA-aaa11g01.b1	AAG	Tri	8	30	53	753	GAAAAATAAAAGAAAGAGAAAGAG	TTTGATAGAGTGCGGTTCCAC	165	TAMRA	166/174	151	Polymorphic	LG17
MN096	IM96	IB214	2_709FNG	ICAA-aaa11g11.b1	GA	Di	9	88	105	776	TCCATTTTCTTCCCTCCATTC	CTGGTAGTGGTGGCTTTCTTG	189	TAMRA	204/216/278/289	207/216/281/289	Polymorphic	LG01
MN097	IM97	IB215	0_102FNG	ICAA-aaa12c01.b1	AAG	Tri	7	538	558	796	ATGGTGCTATGTGCTCGCTCT	GAGTCGGATACTGCTGGAGATG	346	HEX	~1100	~1100	Amplicon > 700 bp
MN098	IM98	IB216	0_104FNG	ICAA-aaa12c04.b1	CCAC	Tetra	6	33	56	664	GAGAAACCCTAATCTCACTCTAGCC	CAGTGCAAATACCATCATCCA	175	FAM	No Amplification	No Amplification	No Amplification
MN099	IM99	IB217	0_106FNG	ICAA-aaa12c07.b1	TC	Di	18	88	123	739	GTCTGGTCTCGCTTCTCCTTT	GCCAAAGAGATAGGTCGGAAG	328	FAM	310/324/393/408	297/313/344	Polymorphic	LG10, LG14
MN100	IM100	IB218	2_65FNG	ICAA-aaa12d08.b1	AGA	Tri	9	31	57	593	TCATCATTATCAGAAGAAATCAACATC	GACGAAGTGCTCGTAGTGGTC	275	TAMRA	No Amplification	No Amplification	No Amplification
MN101	IM101	IB219	0_1014FNG	ICAA-aaa12e08.b1	TC	Di	8	43	58	556	GCCTCTGCTCTTTCTTTCCTC	AGTAATTGGCGTGGGCTTAGT	248	HEX	No Amplification	No Amplification	No Amplification
MN102	IM102	IB220	0_128FNG	ICAA-aaa12h01.b1	AG	Di	12	46	69	642	CCTCGCCTCCTCTTCTTTCC	CGCGATTAACCAACACCTTTA	152	HEX	No Amplification	No Amplification	No Amplification
MN103	IM103	IB221	0_138FNG	ICAA-aaa13b04.b1	GTAT	Tetra	7	539	566	732	TCTGCTGGGCTTCTACACTACA	CATCCATGTTACTTACCACTCACTTC	290	TAMRA	265/268/280/283/284	260	Polymorphic	LG07
MN104	IM104	IB222	0_149FNG	ICAA-aaa13d04.b1	TGT	Tri	6	252	269	511	AGATGAAGGAAACCAACCCATA	ATCAAAGTGGCAGCAGGACTA	338	HEX	279/345	348/354	Polymorphic	LG07
MN105	IM105	IB223	0_152FNG	ICAA-aaa13d07.b1	CCA	Tri	9	121	147	763	CTTCGATCTCGGCTTCTTCTC	CAGGAACTGCACCTTCTCATC	150	HEX	142/145	142	Polymorphic	LG09
MN106	IM106	IB224	0_168FNG	ICAA-aaa13f10.b1	CTT	Tri	9	77	103	659	GGAGGGAGAAGTAGGGTTTGTAG	ACAGGAGGGAGAACCATTACG	377	FAM	No Amplification	No Amplification	No Amplification
MN107	IM107	IB225	0_175FNG	ICAA-aaa13g09.b1	AGC	Tri	6	235	252	708	ACGTTTCCCTCATTGTCGTC	GTCTCCCATGTCTCATTGCAT	202	HEX	No Amplification	No Amplification	No Amplification
MN108	IM108	IB226	0_188FNG	ICAA-aaa15a10.b1	AG	Di	9	123	140	775	TCTCCTCCTGTCCGTCTATCC	AGTCGTCCAAATCTCCGAACT	355	TAMRA	661/665	655	Polymorphic	LG11
MN109	IM109	IB227	0_192FNG	ICAA-aaa15b07.b1	AGA	Tri	9	45	71	757	CACCCTTTCTCCTTCGTTCTC	GCCAATTCAGCAACTTCAATC	297	HEX	No Amplification	No Amplification	No Amplification
MN110	IM110	IB228	0_199FNG	ICAA-aaa15c12.b1	GGA	Tri	11	44	76	708	GGATCCTCTACTAGTTCATCTAAGC	GTCGATGTAGACAGCCCAGAA	373	TAMRA	358/371	354/357/372	Polymorphic	LG17
MN111	IM111	IB229	0_200FNG	ICAA-aaa15d03.b1	TTC	Tri	12	353	388	751	TCCACACCATTCGAGAGACTT	AAGGGAGGAAAGGAAGAAGAGA	308	TAMRA	309/338	310/316	Polymorphic	LG09
MN112	IM112	IB230	0_212FNG	ICAA-aaa15f01.b1	CT	Di	10	407	426	556	ACGAGAAGAAGGAAGCCAAAC	TCTCAACAAACATAACGGCAAA	151	TAMRA	146	159	Polymorphic	LG06
MN113	IM113	IB231	0_232FNG	ICAA-aaa16c05.b1	GAG	Tri	6	325	342	659	GCAAGCATACGTTCCACAAGT	GCGACACATCATACACAAACG	302	FAM	304/307	296/304	Polymorphic	LG08
MN114	IM114	IB232	0_234FNG	ICAA-aaa16c10.b1	CT	Di	10	39	58	620	CAAGTGTTACAAAGTGAGAAGAAGGA	ATTCTCCAGAAGTCCGACACA	217	HEX	225/227	197/225	Polymorphic	LG04
MN115	IM115	IB233	0_264FNG	ICAA-aaa17a02.b1	TC	Di	6	39	50	757	TTTCATTTCCAAGTCCGTCTC	CTTCCAGCATTGGGTAGATCA	306	TAMRA	No Amplification	No Amplification	No Amplification
MN116	IM116	IB234	0_272FNG	ICAA-aaa17b05.b1	GA	Di	16	99	130	767	TGAATTGATCTGTTGGGGAAA	TATCAACTTCCTTGGCTGTGG	222	FAM	222	210/218	Polymorphic	LG11
MN117	IM117	IB235	0_273FNG	ICAA-aaa17b06.b1	GA	Di	11	114	135	510	CCACTGCTTGGGAGGTTTAGT	ACCACCATCCATCTATCCACA	250	TAMRA	254/265	245/248	Polymorphic	LG06
MN118	IM118	IB236	0_277FNG	ICAA-aaa17c05.b1	CT	Di	9	36	53	787	TCCACTTCCGAGTGCCATTT	AACGGTCGGCATCCTTTATC	322	FAM	~1700	~1700	Amplicon > 700 bp
MN119	IM119	IB237	0_285FNG	ICAA-aaa17d06.b1	TC	Di	14	82	109	758	TTGCTCCCCTACGAAACAATA	TCTCGTCAGTGCTTTCTCCAT	204	HEX	200/209	194	Polymorphic	LG05
MN120	IM120	IB238	2_921FNG	ICAA-aaa17f11.b1	GA	Di	15	301	330	611	TCCGTGGATAACAAGTGAAGG	CCCAAACATATTTTCACTATTCACA	131	HEX	115/119/123	115/122/123/126/127/134	Polymorphic	LG09, LG10
MN121	IM121	IB239	0_294FNG	ICAA-aaa17g07.b1	GA	Di	7	37	50	791	AGGGTTTCTCTCAAAGAAGGA	CGTCGACATTTCGAGGAATAA	388	TAMRA	No Amplification	No Amplification	No Amplification
MN122	IM122	IB240	0_308FNG	ICAA-aaa18b03.b1	TC	Di	14	73	100	842	AAAATAAGAAGGAAGAGCAGAGG	CTTCGTCTTCGACAGCGTTAC	136	HEX	234/242	243	Polymorphic	LG06
MN123	IM123	IB241	2_8FNG	ICAA-aaa18c11.b1	TCT	Tri	10	142	171	795	GTTTCATGGAGGAGTTGCAGT	TATCTTGCGGGTCTTCTTGG	156	TAMRA	148/155	152	Polymorphic	LG03
MN124	IM124	IB242	2_575FNG	ICAA-aaa18e01.b1	CT	Di	8	55	70	448	CAATCCAAAACCACACCTTGT	CGCATCATAGATAGCCTCGTC	199	TAMRA	219/228	205	Polymorphic	LG05
MN125	IM125	IB243	0_328FNG	ICAA-aaa18e09.b1	AG	Di	17	52	85	839	AAAATAGAAAGGAAAAGTGGGAAGA	CCTAGTGGAAGAACGCCTCAT	190	HEX	183/185	183	Polymorphic	Genotyped but not mapped (The shared allele of the two parents was transferred to F1, no segregation in population)
MN126	IM126	IB244	2_402FNG	ICAA-aaa18f10.b1	CT	Di	11	67	88	826	GGAGCCCTAAATTTTCTCCAA	TACGATGACCTGCTTGAGCTT	227	FAM	~1500	~1500	Amplicon > 700 bp
MN127	IM127	IB245	2_882FNG	ICAA-aaa26g07.b1	TC	Di	8	62	77	673	ATTTGAGCAACTCCGGTCCAC	TTAAGCCATCAAGCATCCTCA	288	TAMRA	131	131	Monomorphic
MN128	IM128	IB246	2_404FNG	ICAA-aaa38f04.b1	CT	Di	15	466	495	730	ATTGGATCTTCTGGGTTGGAC	AAGGACCACCACTATTCGACA	205	FAM	198/210	192	Polymorphic	LG16
MN129	IM129	IB247	0_404FNG	ICAA-aaa40d03.b1	GAA	Tri	8	87	110	798	CCATCGACAGCGCACTCTAA	GTGTGGGTCGGCTTATCTTTC	247	FAM	488/501	487	Polymorphic	LG02
MN130	IM130	IB248	2_82FNG	ICAA-aaa42h02.b1	AG	Di	7	44	57	796	TCAAGAAACTGAGAGAAGAGAAGTG	AACTCCGACAAAGGGATCAGT	255	HEX	0	366/368	Polymorphic	LG06
MN131	IM131	IB249	ICAA-aaa57h06	ICAA-aaa57h06.b1	TGA	Tri	8	62	85	659	CACAACCTTACCAAATTTTTCCTC	GACCGGCTTAAACTCAAGGTC	286	TAMRA	0	0	Monomorphic
MN132	IM132	IB250	ICAA-aaa64h07	ICAA-aaa64h07.b1	CCT	Tri	8	34	57	789	CAACCCTAACACCATTAGATCTCC	GCTTGGACTACGCATACATCA	415	FAM	407/417	398	Polymorphic	LG16
MN133	IM133	IB251	0_485FNG	ICAA-aaa81a11.b1	GA	Di	13	32	57	716	CAGCCGTCATCTTCCTGCTC	CTGGGATCTTGAACTGACGAG	301	HEX	No Amplification	No Amplification	No Amplification
MN134	IM134	IB252	0_506FNG	ICAA-aaa81f04.b1	TCC	Tri	6	40	57	429	CATGGCGCTCTTCTCGTCTT	GATCCAACTGCTGTGAATGGT	324	FAM	No Amplification	No Amplification	No Amplification
MN135	IM135	IB253	0_510FNG	ICAA-aaa81g08.b1	TC	Di	12	69	92	764	CTTCTCCTTCCTCTGCAACCT	CACCACTTATGCAATGTCTTCTG	376	FAM	~1500	~1500	Amplicon > 700 bp
MN136	IM136	IB254	0_519FNG	ICAA-aaa82a09.b1	TC	Di	6	122	133	741	CACGGATATACTAGTTCTCAACG	AGTCGTCGCGTCTATCTGGTA	240	FAM	409/419	406/428	Polymorphic	LG09, LG17
MN137	IM137	IB255	2_391FNG	ICAA-aaa83b03.b1	GAA	Tri	12	304	339	743	AGCAACGACAACGTCACTCTT	TAACCACGAACAGCTTCTTCC	275	HEX	274/280	271/280	Polymorphic	LG10
MN138	IM138	IB256	2_718FNG	ICAA-aaa83d04.b1	TCC	Tri	8	83	106	723	GGCAGCGTAGACAACAAAGTC	AAGATGTTTCCCAAATCACCA	281	HEX	214	214	Monomorphic
MN139	IM139	IB257	0_574FNG	ICAA-aaa83e04.b1	GGT	Tri	9	219	245	565	GGAAGTCGCTGAGAAACATGA	AGCAACAAATGCAACCATAGC	194	FAM	~1200	~1200	Amplicon > 700 bp
MN140	IM140	IB258	0_575FNG	ICAA-aaa83e06.b1	TTG	Tri	10	183	212	758	TTTCTAGGGTTTGTTTCCTTGG	TCAACCGCATACCTACATCAA	242	TAMRA	0	0	Monomorphic
MN141	IM141	IB259	0_576FNG	ICAA-aaa83e11.b1	GA	Di	7	63	76	660	CGACGTATGATGTGTGAGATGA	GTGTGAATTTGGAACCACCAG	371	HEX	109	109	Monomorphic
MN142	IM142	IB260	0_577FNG	ICAA-aaa83e12.b1	GGGTT	Penta	6	416	445	617	TGAGGGACAAAGAAAGTCTGC	AAGCGGGACATAGATGGAAGT	167	HEX	No Amplification	No Amplification	No Amplification
MN143	IM143	IB261	0_636FNG	ICAA-aaa84b12.b1	TTC	Tri	7	30	50	690	TGAACCCAAACGCCATAAAA	ATGAACGGAGTAGACCGGAAG	179	TAMRA	180	0	Polymorphic	Genotyped but not mapped (The shared allele of the two parents was transferred to F1, no segregation in population)
MN144	IM144	IB262	2_617FNG	ICAA-aaa84c04.b1	CAG	Tri	6	187	204	736	TGAGTTCCGAGACGATTTCTG	CATTTAGCCACAGGACGAGAG	267	HEX	271	265	Polymorphic	LG03
MN145	IM145	IB263	2_302FNG	ICAA-aaa84d08.b1	GA	Di	9	28	45	740	GAAAATTTCCCAATTCGAACTC	TTCTTGACGTGGTTTTCGTTC	300	FAM	399	412/418	Polymorphic	LG09
MN146	IM146	IB264	0_659FNG	ICAA-aaa84e12.b1	ACG	Tri	6	236	253	695	ACATTTGATGACGACGAGGAC	TTCTTGTTTGGGATGAGGTTG	269	HEX	269	261	Polymorphic	LG05
MN147	IM147	IB265	2_468FNG	ICAA-aaa84h04.b1	CT	Di	12	30	53	711	TTTCTCTTCTTTCTAAAGAGCTCTCC	TGCTGCAAAAGATGTGTTCAC	280	TAMRA	~2000	0	Amplicon > 700 bp
MN148	IM148	IB266	0_701FNG	ICAA-aaa85g08.b1	CAG	Tri	9	67	93	715	CTGCGACATCACCGGCACAC	GGACATGCTTCATTCACCACT	298	TAMRA	~1200	~2000	Amplicon > 700 bp
MN149	IM149	IB267	0_730FNG	ICAA-aaa86f09.b1	AG	Di	13	81	106	793	TCTCTCTAGCTTCATTTCTCCACA	CTAAGCTTGTGACGTCGGACT	228	HEX	~1500	~1500	Amplicon > 700 bp
MN150	IM150	IB268	0_734FNG	ICAA-aaa86g03.b1	CAG	Tri	10	122	151	794	GGAAGGAGAAGGTGTGGTCAT	TCCAGTTCCGTAAGAATCAGC	382	FAM	No Amplification	No Amplification	No Amplification
MN151	IM151	IB269	0_737FNG	ICAA-aaa86h05.b1	TCT	Tri	6	42	59	787	TTGTTCTCAGTCCAGCTCCAG	TCTTCTCCTCCACCTCCTGTT	165	FAM	164/167	167	Polymorphic	LG04
MN152	IM152	IB270	2_277FNG	ICAA-aaa86h09.b1	CTA	Tri	6	720	737	812	GAGGGATTCAAGGATTCGGTA	GTCGTCGTCGCAAACTAGAAG	283	FAM	280/283	277/280	Polymorphic	LG06
MN153	IM153	IB271	2_765FNG	ICAA-aaa87a05.b1	CAC	Tri	7	199	219	744	GACTCCCATACAACATTTCAGGT	GATTAAGCAAGCCCTCCAATC	303	TAMRA	~1700	~1700	Amplicon > 700 bp
MN154	IM154	IB272	0_754FNG	ICAA-aaa87d01.b1	TTC	Tri	6	395	412	723	GAAACAGAGAGGGATGGGAAC	ATGGAACTGGAACCTGAAACA	332	HEX	~1800	~1800	Amplicon > 700 bp
MN155	IM155	IB273	2_223FNG	ICAA-aaa87e01.b1	GA	Di	16	78	109	713	TCTATTTCTCCACCACCACCA	CAATTCATTCGTCGTTCCATC	364	TAMRA	221/224/~1000	221/224/~1000	Amplicon > 700 bp
MN156	IM156	IB274	0_758FNG	ICAA-aaa87e04.b1	GAG	Tri	7	475	495	545	AGCACATGGAGGATGAAACAC	TCGATGCTTCCCCAATAAATA	363	FAM	370	364	Polymorphic	LG04
MN157	IM157	IB275	2_544FNG	ICAA-aaa87e05.b1	CAG	Tri	6	43	60	721	AAATTCAACACCCCCACCTC	TCTCTAGTTCCTCCCCTTTCG	103	TAMRA	113/115	104	Polymorphic	LG04
MN158	IM158	IB276	0_769FNG	ICAA-aaa87g02.b1	AG	Di	11	124	145	724	CCAACCTACCAATCCCTCTTC	GATTAGCCAGCAGTCCTCCTT	132	FAM	135/156	163	Polymorphic	LG09
MN159	IM159	IB277	0_770FNG	ICAA-aaa87g03.b1	AG	Di	9	472	489	593	GGTAGTCGTGTGAAGGCTTTG	CATGTTTGGTTTGGCAATCAG	283	HEX	283	280/314	Polymorphic	LG14
MN160	IM160	IB278	0_779FNG	ICAA-aaa87h11.b1	GA	Di	11	109	130	723	CCAATCAGGAGATTACATAGATTTGA	TGGCAATATGGTTTCCACAA	307	HEX	No Amplification	No Amplification	No Amplification
MN161	IM161	IB279	0_784FNG	ICAA-aaa88a10.b1	TTC	Tri	7	44	64	706	GGAACTATTTAACTTTTGGGGAACA	CTGGCATATCCTGAGAGAACG	250	HEX	No Amplification	No Amplification	No Amplification
MN162	IM162	IB280	2_836FNG	ICAA-aaa88d05.b1	CCT	Tri	8	117	140	737	CCATTCCTTCTCCCTTGTTGT	ACAGCAGTCACCACTCCAACT	356	FAM	657	657	Monomorphic
MN163	IM163	IB281	2_621FNG	ICAA-aaa88d11.b1	AG	Di	20	56	95	700	GCTCGAAGTCACAAAAGAGAGAG	GTTCTCTTCCTCCATCGATCC	224	HEX	195/215	206	Polymorphic	LG05
MN164	IM164	IB282	2_982FNG	ICAA-aaa88e10.b1	AGC	Tri	6	129	146	477	ATATGTCAACAAACGCCAGGA	CTCGCATGTCAAGAACTCCAT	347	TAMRA	346	344	Polymorphic	LG12
MN165	IM165	IB283	0_807FNG	ICAA-aaa88f06.b1	CAG	Tri	6	517	534	736	GGATGTGAGCATAAGGATGGA	ACGAGAAGAAGAAAGCAAGCA	186	TAMRA	183/186	177	Polymorphic	LG05
MN166	IM166	IB284	0_812FNG	ICAA-aaa88h03.b1	GA	Di	8	124	139	705	CCGTCAAAACCCTATCCCTAA	TTGTCCTCCGAAACCCTAAGT	312	TAMRA	309/312	316	Polymorphic	LG03
MN167	IM167	IB285	0_813FNG	ICAA-aaa88h05.b1	TGA	Tri	7	425	445	675	TTCCTCTCCAAGGCTGAGAA	CATCATCTTCTTCCTCCTCGTC	175	HEX	No Amplification	No Amplification	No Amplification
MN168	IM168	IB286	0_819FNG	ICAA-aaa89b07.b1	GA	Di	7	34	47	721	GAGAAAGGAAGTAGTAGAAGAGACG	ACGCCACACGTATCGGTATAG	359	HEX	No Amplification	No Amplification	No Amplification
MN169	IM169	IB287	0_825FNG	ICAA-aaa89d03.b1	CTT	Tri	7	161	181	733	ACAGCAACGCATTCTCTCTTC	TCCCACTATGACTGCAAATCC	246	HEX	306	306	Monomorphic
MN170	IM170	IB288	0_828FNG	ICAA-aaa89d07.b1	CGA	Tri	6	274	291	751	GCTCGTTCCGATTCATATCC	ATGTGGAAGAACCCTCCTCTG	192	HEX	188/194	194	Polymorphic	LG06
MN171	IM171	IB289	0_846FNG	ICAA-aaa89g11.b1	GA	Di	17	34	67	581	TTCCATTTCATTTCATCAGTG	GCGACCAACAAAATACTCCAA	356	HEX	No Amplification	No Amplification	No Amplification
MN172	IM172	IB290	0_849FNG	ICAA-aaa89h08.b1	CAC	Tri	6	141	158	732	AAATCCATCGTCCATCCTTCT	ACCTCCTTGTGTCCTTCCTTG	186	HEX	~1000	~1000	Amplicon > 700 bp
MN173	IM173	IB291	2_686FNG	ICAA-aaa90b12.b1	TCT	Tri	6	38	55	786	AAAGAAGTGGGAGGGCATCT	CAACTTTGCTTCGCCATACAT	360	FAM	~1000	~1000	Amplicon > 700 bp
MN174	IM174	IB292	0_869FNG	ICAA-aaa90f07.b1	CT	Di	9	56	73	741	AATTTCATTCTTCCCCTTTGC	TCCTTCGTCGTCGTACTCTCT	391	FAM	384/395	382	Polymorphic	Not Genotyped
MN175	IM175	IB293	0_872FNG	ICAA-aaa90g08.b1	GA	Di	12	248	271	766	CGGAGTGATGAAGGGATATGA	GAGAGGAAGAACCCAAGGAAA	272	FAM	280/286	283	Polymorphic	LG02
MN176	IM176	IB294	2_908FNG	ICAA-aaa91d08.b1	AAAGGA	Hexa	6	51	86	737	GAAAAGAAAATAATACATCGCAAGAA	TCTCAGCATGAACAGCACTCTT	216	FAM	No Amplification	No Amplification	No Amplification
MN177	IM177	IB295	0_901FNG	ICAA-aaa91e08.b1	GA	Di	12	77	100	731	TCTTCCTTCTTTCAGCAGCAG	TATTCTTCTTCGCTTGGACGA	255	HEX	264/273	260/266	Polymorphic	LG07
MN178	IM178	IB296	0_906FNG	ICAA-aaa91f01.b1	AG	Di	17	65	98	564	AACTTTGAAGCTGCGCCAGT	CCGAAGAGGCCACATAGAAAC	267	TAMRA	252/259	245/249/263/279	Polymorphic	LG05
MN179	IM179	IB297	0_908FNG	ICAA-aaa91f03.b1	TC	Di	13	64	89	735	GCACACTCAGCCATTGCATA	GAGCCACAGGAAGAAGCAGTA	251	TAMRA	246	248	Polymorphic	LG15
MN180	IM180	IB298	0_911FNG	ICAA-aaa91f09.b1	GA	Di	10	36	55	744	TTCTTTTAATAGGAACCCTCACC	GACCCCAGTCCGAGGTATAAA	222	TAMRA	302	302	Monomorphic
MN181	IM181	IB299	2_904FNG	ICAA-aaa91h10.b1	CT	Di	14	51	78	711	AACCCTAACCACCCTTTAGCC	TGGTAGAAGAACAGAACCAGCA	141	TAMRA	497	477	Polymorphic	LG01
MN182	IM182	IB300	2_972FNG	ICAA-aaa92a04.b1	CT	Di	13	63	88	765	TTTCTTTTCTAGGGTTTCCTCTCTC	TAATCGTATCATTCGGCTGGA	203	FAM	190/210	196/202	Polymorphic	LG07
MN183	IM183	IB301	0_925FNG	ICAA-aaa92b03.b1	TC	Di	15	177	206	744	TGAGTTCCCTACACCCAACAA	TCGGAAGCTGAAGAAGTACCA	357	HEX	~1700	~1700	Amplicon > 700 bp
MN184	IM184	IB302	0_940FNG	ICAA-aaa92e07.b1	CT	Di	17	467	500	754	GCAATCTTCTCCGCTAGTGTG	AGTCCATCCTGCCAAATATCC	332	FAM	334/346	313	Polymorphic	LG15
MN185	IM185	IB303	0_947FNG	ICAA-aaa92g11.b1	AG	Di	17	75	108	726	CATGTTTGAGTTTCCAGAAAGGA	TCCCATGAATACGAAGAGGTG	303	FAM	463/465	463/464	Polymorphic	LG17
MN186	IM186	IB304	2_74FNG	ICAA-aab01c07.b1	TC	Di	6	32	43	732	CTCTCTCCAACGACTACAGATCTC	GGGAGAAGGTGTTGACTCCTC	103	HEX	No Amplification	No Amplification	No Amplification
MN187	IM187	IB305	0_966FNG	ICAA-aab01c08.b1	GCC	Tri	6	215	232	737	CATGGAAGAACCAAATGAAGC	AGGCCAAGAAGACAATCCAGT	220	TAMRA	220/226	217	Polymorphic	LG01
MN188	IM188	IB306	0_968FNG	ICAA-aab01c10.b1	GA	Di	9	85	102	717	AGAGGGAACCCAAACACAAA	ATAAACCAAGGTCGGATCGAG	239	FAM	236	241/248	Polymorphic	LG05
MN189	IM189	IB307	0_1208FNG	ICAA-aab01f10.b1	AG	Di	18	79	114	724	CTCCTTACCTCTCGATCCCTA	AAGGAGCTGGAGATCCTCTTG	264	FAM	273	259	Polymorphic	Not Genotyped
MN190	IM190	IB308	0_996FNG	ICAA-aab01h09.b1	TC	Di	11	90	111	722	CCTCTGAAGACCAAACCCTCT	GAGGTTGAGGATGGAAGGAAG	102	TAMRA	104	96/105	Polymorphic	LG09
MN191	IM191	IB309	0_1037FNG	ICAA-aab02a12.b1	CTT	Tri	7	42	62	704	GGTTAGGGTTTTCTTCATCTTCC	CATTCCAAGCTTCAGCATAGC	291	FAM	No Amplification	No Amplification	No Amplification
MN192	IM192	IB310	0_1039FNG	ICAA-aab02b05.b1	TAC	Tri	8	644	667	785	GAGCCGTTAGTGGAAGTGGAT	AGAGAGAGCAGGTGGTGTTGA	249	HEX	246/251	252	Polymorphic	LG06
MN193	IM193	IB311	0_1047FNG	ICAA-aab02d08.b1	GAAG	Tetra	7	73	100	761	CAAACAAACTCAGAAATCACAACA	CCCATCCTGAGCACAACATAT	200	FAM	181/188	192	Polymorphic	LG03
MN194	IM194	IB312	0_1054FNG	ICAA-aab02f02.b1	TA	Di	6	132	143	754	TACTGACGAATGCTTGTGACG	TCCAAAGGGACTTGATACGTG	126	TAMRA	127	117	Polymorphic	LG06
MN195	IM195	IB313	0_1065FNG	ICAA-aab02h07.b1	TTC	Tri	6	119	136	767	GCCTCCTCTTTCTGTGGGTTT	CATCGTGCAATGTGTTGTTGT	281	TAMRA	No Amplification	No Amplification	No Amplification
MN196	IM196	IB314	2_588FNG	ICAA-aab03a02.b1	AAG	Tri	7	195	215	699	GCATTCTTTGTGGAGAACCTG	CTGATCTCTTCCTCGGTCGT	307	FAM	302	311/314	Polymorphic	LG10
MN197	IM197	IB315	ICAA-aab03a12	ICAA-aab03a12.b1	TCT	Tri	11	37	69	765	GACAATGGCCGGTAAAGTCA	GTCGGATGAAGATGGGAGAA	100	FAM	95/104	85/88/103	Polymorphic	LG02
MN198	IM198	IB316	0_1077FNG	ICAA-aab03b11.b1	CT	Di	9	165	182	623	GCTCTCCCTTTCCCTCAATAA	TATGTCGTCGTCCTTCCTTCA	189	FAM	173/188	160/171	Polymorphic	LG01, LG06, LG09, LG15
MN199	IM199	IB317	0_1100FNG	ICAA-aab03g05.b1	AG	Di	9	27	44	815	AAAAATAAAAACAAGAGGAGAC	GGAAGAGGAAGAGCAAGCCTA	134	FAM	131	0	Polymorphic	LG03
MN200	IM200	IB318	0_1112FNG	ICAA-aab04b09.b1	GAA	Tri	23	240	308	796	AAGCGAAATGGCGAATAAACT	AGATCAGAAGTCCGAGCACCT	397	HEX	346/349	355/358	Polymorphic	LG01
MN201	IM201	IB319	0_1118FNG	ICAA-aab04c06.b1	AAG	Tri	7	87	107	829	TTCGCCCATTTATCTTTCACA	TGGGAATTACAGGAGTTGGTG	280	FAM	No Amplification	No Amplification	No Amplification
MN202	IM202	IB320	0_1119FNG	ICAA-aab04d03.b1	CCT	Tri	7	130	150	785	TCTTTGCAGTCAATCCCAAAC	AATCGGCCTCCTTCTCTACTG	132	TAMRA	135/138	126/142	Polymorphic	LG12
MN203	IM203	IB321	0_1120FNG	ICAA-aab04d04.b1	CTT	Tri	7	57	77	798	CCAACATTAAAGGAGCCATCA	ACTCGATCCCATCCATTGAC	177	FAM	168/180	165	Polymorphic	LG13
MN204	IM204	IB322	2_262FNG	ICAA-aab04e12.b1	TCT	Tri	7	40	60	776	CGGACAAAAGAAAAGCAGAAG	CCAAGTGCCTTATCTGAGCTG	265	FAM	No Amplification	No Amplification	No Amplification
MN205	IM205	IB323	0_1128FNG	ICAA-aab04f02.b1	CT	Di	17	57	90	811	TGAGAGCAACAAGGAAAAGGA	TGGGTTCATTCGGAGTACAAG	210	FAM	210/214	205/217	Polymorphic	LG04
MN206	IM206	IB324	0_1129FNG	ICAA-aab04f03.b1	GA	Di	9	72	89	717	GGGTTTTAATCAAGCGTCTCTTC	GCTGCAAGATCCTCATAGTGC	263	FAM	~1800	~1800	Amplicon > 700 bp
MN207	IM207	IB325	0_1131FNG	ICAA-aab04f07.b1	TC	Di	9	45	62	672	TTTATCCGCTTCGACTCCAT	GCCTCTTCTTGTCCTTGTCCT	165	HEX	237/246	237/246/250	Polymorphic	LG05
MN208	IM208	IB326	0_1132FNG	ICAA-aab04f08.b1	TGC	Tri	8	446	469	666	TTCAGCTTTCCTTCCTTCCAT	CGCCATCTAATTTCTCAGGTG	386	TAMRA	~1400	~1400	Amplicon > 700 bp
MN209	IM209	IB327	0_1135FNG	ICAA-aab04g08.b1	CTT	Tri	10	39	68	777	ACATTTGTGTGGCTGCTCCT	ACTTGGCTTTCTTCAGGTTCC	251	FAM	228	273/276	Polymorphic	LG16
MN210	IM210	IB328	0_1137FNG	ICAA-aab04h03.b1	GAA	Tri	12	29	64	706	AAATCTAGGGTTTTCGAAAGGAA	CTCTTATGCCGATCGTAAGCA	163	FAM	261	248/254	Polymorphic	LG03
MN211	IM211	IB329	0_1147FNG	ICAA-aab05b08.b1	TCC	Tri	9	47	73	817	TTCCTTTTCCTTTCAAATTACCC	GAAACCGTCGACCATATTGAA	209	TAMRA	~900	~900	Amplicon > 700 bp
MN212	IM212	IB330	0_1154FNG	ICAA-aab05c06.b1	GAT	Tri	6	276	293	810	AGGAGATGGTGGATCTGAAGG	AGGTATTCTGTGCCCGTATCC	256	FAM	No Amplification	No Amplification	No Amplification
MN213	IM213	IB331	0_1155FNG	ICAA-aab05c08.b1	GAA	Tri	10	31	60	797	GCATTTACAGAGGAATAGCGAGA	TGATAGAGGAGTGGCGGAGTA	136	TAMRA	120/123	117	Polymorphic	LG14
MN214	IM214	IB332	0_1160FNG	ICAA-aab05d02.b1	CTC	Tri	8	60	83	800	TAGCTTGTACTCCCCAACGTG	GTAACCTGCTGGCTTCTGATG	151	HEX	~900	~900	Amplicon > 700 bp
MN215	IM215	IB333	0_1162FNG	ICAA-aab05d06.b1	GA	Di	21	163	204	824	TCTCTGGCTCCTCCATTTGTA	GTACTTCGCGAGAGCAGACAC	182	FAM	155/172/185	150/155/170	Polymorphic	LG07, LG10
MN216	IM216	IB334	0_1163FNG	ICAA-aab05d07.b1	ATGT	Tetra	6	530	553	673	TGGGAGAGCATGAGTCTGAGT	GCCCGTATTAAAACAGAGAACG	248	HEX	No Amplification	No Amplification	No Amplification
MN217	IM217	IB335	0_3203FNG	ICAA-aab05d08.b1	AG	Di	8	111	126	817	TCTCCAGACGCCAAGAAATTA	GGATAATGAAGCCAATCAGCA	247	TAMRA	No Amplification	No Amplification	No Amplification
MN218	IM218	IB336	0_1179FNG	ICAA-aab05g05.b1	CGA	Tri	6	192	209	798	TGTTCCTCCATCTTTGGGACT	GAGCGATGACTGGTGTTCTTC	350	TAMRA	325/331	349/357	Polymorphic	LG17
MN219	IM219	IB337	2_91FNG	ICAA-aab06e12.b1	TTC	Tri	6	97	114	772	AAAATAGATTTAGATTCAAAGAGAGAC	ATGACGACTTCCCGAGATTTT	219	FAM	217/219	217/231	Polymorphic	LG17
MN220	IM220	IB338	0_1217FNG	ICAA-aab06f04.b1	CA	Di	7	46	59	624	ACCCTTGATAAACCCTAGGTAGC	CCTTCACAGAAACAGGGATGA	284	TAMRA	No Amplification	No Amplification	No Amplification
MN221	IM221	IB339	0_1239FNG	ICAA-aab07a10.b1	CAC	Tri	6	36	53	758	CCTTTCCGTTCCATTCTAGAGAC	CCAAACTCTCTCCCTTGACCT	351	HEX	120	157	Polymorphic	Not Genotyped
MN222	IM222	IB340	0_1277FNG	ICAA-aab07h01.b1	CTA	Tri	7	69	89	590	ATGACATCAGTGGCAGGAGAG	ATGAACCCGCATACTGCATAC	242	FAM	No Amplification	No Amplification	No Amplification
MN223	IM223	IB341	0_1280FNG	ICAA-aab07h10.b1	CTC	Tri	8	117	140	746	AATCATCACCCACCTCCATTT	TCATCCACAATTAGGGTTCCA	161	HEX	152/182	180	Polymorphic	LG16
MN224	IM224	IB342	0_1283FNG	ICAA-aab08a03.b1	GAC	Tri	6	74	91	730	AGAGAAGAGAGCATGGCGATA	GCGAGAAGTGGCATAAAGAGA	172	TAMRA	173	171	Polymorphic	LG12
MN225	IM225	IB343	0_1287FNG	ICAA-aab08a10.b1	ACA	Tri	7	311	331	661	TCGACATGGAAGAAAGACGAG	TTTCAGGAAGCAACAACAGC	166	FAM	159/165	170	Polymorphic	LG09
MN226	IM226	IB344	0_1294FNG	ICAA-aab08c05.b1	CT	Di	18	150	185	730	GTTGTCTACCATGTCCAACTTCC	TATTGTGGTGTCCCATGCTTT	214	FAM	203	174/178/215/218	Polymorphic	LG01, LG03
MN227	IM227	IB345	0_1304FNG	ICAA-aab08e05.b1	TCT	Tri	8	82	105	735	AAGGGCCAATAATGGATTAGG	CCCACCCACTCTCACTCTACA	187	HEX	127/140/143/147/150/153/154/156/178	140/143/147/150/154/157	Polymorphic	LG01, LG02, LG09, LG10, LG12, LG18, LG21
MN228	IM228	IB346	0_1309FNG	ICAA-aab08f01.b1	CT	Di	15	103	132	708	CGTTCCTTCTCATTCTCCCTCT	GATGAATTGGAATGCAACAGC	261	TAMRA	227	227	Monomorphic
MN229	IM229	IB347	0_1314FNG	ICAA-aab08f08.b1	CT	Di	13	73	98	701	AAGTGGAACTCCAACTACTCAGTTTT	CTCCTTGTCTGGAGCACATTC	309	TAMRA	298/299	298/306	Polymorphic	LG06
MN230	IM230	IB348	2_80FNG	ICAA-aab08h01.b1	AG	Di	11	38	59	678	GGCAATCAATATTCTTGTGCAG	TACAGGGAGAAACAGCAATGG	162	HEX	166/172	168/170	Polymorphic	LG06
MN231	IM231	IB349	2_484FNG	ICAA-aab09a06.b1	TCA	Tri	6	267	284	732	TTTCTTCATCCACCAAACTCG	CCAGCTCCCATATCTTCTTCC	226	HEX	227	227/230	Polymorphic	LG01
MN232	IM232	IB350	0_1335FNG	ICAA-aab09b03.b1	GAA	Tri	8	174	197	741	GCTGTTCGTTCTTGATTCGAT	TATCTGGGTGTACCTGCCTTG	275	TAMRA	~1500	~1500	Amplicon > 700 bp
MN233	IM233	IB351	0_1338FNG	ICAA-aab09b07.b1	CTT	Tri	9	159	185	721	CATTACCATCTCCTTCGCTTC	GGGCATCTTTCACTCTTCCTT	220	FAM	No Amplification	No Amplification	No Amplification
MN234	IM234	IB352	0_1365FNG	ICAA-aab09f04.b1	GCA	Tri	7	36	56	750	ACCAAATGATGGCTGCTGTTA	CAAGAGTTCCGTTGAGGTGAG	213	HEX	206/212	212	Polymorphic	LG02
MN235	IM235	IB353	0_1369FNG	ICAA-aab09g03.b1	TGC	Tri	6	586	603	666	AAGGTCTGCCCCATCTGTAGT	GAAGCCACTGACATGATTCAAA	310	FAM	310/318	305	Polymorphic	LG12
MN236	IM236	IB354	0_1372FNG	ICAA-aab09g10.b1	AGA	Tri	8	83	106	716	GCGTACCTCTTGTCTCTGTGG	GACGTCAGGATTCGCTATTGA	257	HEX	262/264	261/268	Polymorphic	LG11
MN237	IM237	IB355	0_1386FNG	ICAA-aab10c01.b1	GAA	Tri	6	522	539	721	CAGCACTTCAAAAGGATGCTC	GTCGACGGTTTCTGGTCATTA	210	TAMRA	213/216	0	Polymorphic	LG15
MN238	IM238	IB356	0_1395FNG	ICAA-aab10e03.b1	CT	Di	30	354	413	659	CCTTGGAATCTGACCAACGTA	AAGTGCGGTCACAACATGAAC	210	HEX	192/196	213	Polymorphic	LG18
MN239	IM239	IB357	2_120FNG	ICAA-aab10f03.b1	GAC	Tri	6	31	48	720	GGAGAGGGAAGAAGAAGAAGGA	CTGACCGATAGCAACCAACAT	336	TAMRA	678/683	211/~1000	Amplicon > 700 bp
MN240	IM240	IB358	0_1410FNG	ICAA-aab10h01.b1	GA	Di	7	48	61	705	ACTGTTAAGCCGCAGATGAAA	TGAGCTGATTTCTGAGGAGGA	295	TAMRA	283/285/292	283	Polymorphic	LG14
MN241	IM241	IB359	0_1412FNG	ICAA-aab10h03.b1	GA	Di	23	33	78	632	GGTTCGAGTCAGGAATTAGGG	CGATTCAACAACGTTCACAGA	291	HEX	No Amplification	No Amplification	No Amplification
MN242	IM242	IB360	0_2855FNG	ICAA-aab10h04.b1	ACA	Tri	6	209	226	705	CCATCGTCTATCTCCACTCCA	GGACTGCTCCGATAGCTTCTT	253	HEX	251	257	Polymorphic	LG15
MN243	IM243	IB361	ICAA-aab11b07	ICAA-aab11b07.b1	CT	Di	7	116	129	720	TTTACGAGTAGCGGTGGCTTA	TGATCCCCATTGTATGCTCTC	260	FAM	227/229	227/229	Monomorphic
MN244	IM244	IB362	0_1430FNG	ICAA-aab11c02.b1	AG	Di	8	169	184	670	GCTCCCCTGCCAGTAGTAAAG	AGGTTGATTGTTGGGTTTTCC	207	FAM	170	170	Monomorphic
MN245	IM245	IB363	0_3752FNG	ICAA-aab11e08.b1	CT	Di	13	39	64	727	TCATCTAATATTTATCCATCCATCTCA	GCTAGCACATGAAGTTGCACA	296	FAM	No Amplification	No Amplification	No Amplification
MN246	IM246	IB364	0_1448FNG	ICAA-aab11e12.b1	TC	Di	6	114	125	692	AGGAGCCAACCCTCATACATT	TGACGAGAAGGAATCGAGATG	195	FAM	198	198	Monomorphic
MN247	IM247	IB365	2_632FNG	ICAA-aab11f05.b1	GA	Di	13	36	61	749	TGGCAAAATATTCAACAAAAGAAA	AGCTGATGCCATACTTCTCCA	290	HEX	283/295	287/289	Polymorphic	LG14
MN248	IM248	IB366	0_1504FNG	ICAA-aab12a06.b1	CTC	Tri	7	217	237	755	CCTTCGGCTTCATAGATGGAT	GGACTGCCTCGAGTACTTCCT	341	TAMRA	336/342/343	348/351	Polymorphic	LG06
MN249	IM249	IB367	0_1511FNG	ICAA-aab12b07.b1	CT	Di	16	133	164	726	GATAGCTTGCTTGCTTGCTTG	CGGCTAACAATCGTCTTGAAC	209	HEX	407	407	Monomorphic
MN250	IM250	IB368	0_1520FNG	ICAA-aab12c07.b1	TTC	Tri	6	177	194	487	ATTTGCTTTAGGCTTCCTTGC	TTAACAGTGGGAGGCAGATTG	228	FAM	~900	~900	Amplicon > 700 bp
MN251	IM251	IB369	0_1531FNG	ICAA-aab12e05.b1	AAG	Tri	11	96	128	734	CTCACATCTCCATACCGCCTA	GCTTCCATTCCTTGGACTACC	224	FAM	No amplification	No amplification	No Amplification
MN252	IM252	IB370	0_1543FNG	ICAA-aab12h08.b1	TC	Di	8	40	55	614	CAGCAAAACCAATCCTCACTT	TGGATCCGTTGTAGAAGATGG	233	TAMRA	~800	~800	Amplicon > 700 bp
MN253	IM253	IB371	ICAA-aab12h10	ICAA-aab12h10.b1	ACC	Tri	6	71	88	721	ACCAAAAGTGGAGGGCAGCAG	CAACTGGCAACCATCTCTCAT	338	TAMRA	556/~1500	556/~1500	Amplicon > 700 bp
MN254	IM254	IF8	2_934FNG	IF174-8	AGG	Tri	8	252	275	657	CAAACCTCCTCAAACCCTCTC	CGACATACCGGAACCCTAACT	147	TAMRA	151	151	Monomorphic
MN255	IM255	IF9	IF174-9	IF174-9	GAT	Tri	5	175	189	628	TTTGATGGATTGGGAGAGAGA	GACGCTGAAATCGAAAGACTG	144	HEX	144	144	Monomorphic
MN256	IM256	IF11	0_119FNG	IF174-11	CTT	Tri	6	119	136	549	ACTAGCAATGGCAGCAACACT	CCAACAGAAGAGCAGACAGGA	249	TAMRA	393/396	390	Polymorphic	LG18
MN257	IM257	IF12	0_716FNG	IF174-12	AG	Di	13	35	60	713	TGTAAGAAAACCTATCACTTCTCT	AGCACGAATTCCCCTCATACT	406	FAM	~1650	~1650	Amplicon > 700 bp
MN258	IM258	IF13	IF174-13	IF174-13	CTT	Tri	8	37	60	611	TTTTCTCTATGGCGAATAACTGC	AAGGCACCAACAGATCTCTCA	174	TAMRA	No Amplification	No Amplification	No Amplification
MN259	IM259	IF29	0_3854FNG	IF174-29	CT	Di	12	136	161	591	CACCTTCTTCTGCCTGCATTA	CACCTGGATGGAATCAAAGC	255	TAMRA	266/270	266/268	Polymorphic	LG17
MN260	IM260	IF32	IF174-32	IF174-32	CCA	Tri	8	22	46	269	GAAGATTGCGTCGCTATTATTC	TTACCCTGCACCAAGTTCATC	269	HEX	No Amplification	No Amplification	No Amplification
MN261	IM261	IF38	0_3857FNG	IF174-38	CCT	Tri	6	39	56	681	GCAAAGCATCAGTACCTTCTCC	TCCTTGTCCTTCACTCTCCTG	321	FAM	326/331	319	Polymorphic	LG02
MN262	IM262	IF39	0_3858FNG	IF174-39	GAT	Tri	9	446	475	564	GGAATGTCGATGCAGATGATT	GCCTATCCTTCCGTAGCTTCT	152	FAM	No Amplification	No Amplification	No Amplification
MN263	IM263	IF40	0_3859FNG	IF174-40	TAA	Tri	6	188	205	429	CGACCTGGGTTTCTCCAATTA	ACCTATGACAATGGCGGAAG	230	HEX	No Amplification	No Amplification	No Amplification
MN264	IM264	IF41	0_3860FNG	IF174-41	TTTC	Tetra	6	70	93	707	CTTCAACAAACATCAAACCTTCC	TGGACTTCTTCCTGCACTCTG	168	TAMRA	131/148/156/152/160	131/148/156/160/169	Polymorphic	LG08
MN265	IM265	IF42	2_918FNG	IF174-42	AT	Di	6	419	430	538	AGTGCAGCGATGTTGTCAAG	CAAATTAACACACAACAGTACAT	389	TAMRA	516/517	0	Polymorphic	LG04
MN266	IM266	IF50	0_3862FNG	IF174-50	CA	Di	12	24	47	488	ATTGGTGGTGTCCTTGAGAAA	AAGCTGCGTGTGGTTTATTTG	247	FAM	~1200	~1200	Amplicon > 700 bp
MN267	IM267	IF51	0_3863FNG	IF174-51	AAG	Tri	5	199	213	520	GGACCAAACGTGCTATTCAGT	TCAGAAGCAGCCAAGTCTCTC	327	TAMRA	410/484	410/484	Monomorphic
MN268	IM268	IF55	0_3865FNG	IF174-55	CT	Di	10	200	219	709	TCTTTCTGCGACACTGCCTAC	CGTGGAGGAGATCAACCCTAT	347	TAMRA	349/370/372	349/364	Polymorphic	LG16
MN269	IM269	IF57	0_3866FNG	IF174-57	AAG	Tri	12	46	69	469	CTAGAAACCGAGGCCAAACC	AATGCACAAGACGCTACCAAG	253	FAM	301/306/614	301/306/614	Monomorphic
MN270	IM270	IF58	0_1846FNG	IF174-58	AGG	Tri	7	128	148	448	ACTTTGAGGAGACTGGGAAGAA	CAAATCCAGCAATACCTGCTC	300	FAM	202	202	Monomorphic
MN271	IM271	IF60	IF174-60	IF174-60	AG	Di	11	164	185	447	CTACCGCTTGGGTTTCGTTT	ACTGACATCACACTATTACGG	312	FAM	No Amplification	No Amplification	No Amplification
MN272	IM272	IF65	2_1044FNG	IF174-65	AG	Di	9	37	54	445	ACATACCTACTACAACACCCTCC	ACGGAAGTGGAGAAGGAAAT	170	HEX	165	167	Polymorphic	LG04
MN273	IM273	IF71	2_1015FNG	IF174-71	AG	Di	15	59	88	351	TGACTTTCCCTTTCCCACTTC	ACACGCACTCTGGTGGTTTG	302	HEX	No Amplification	No Amplification	No Amplification
MN274	IM274	IF72	0_2862FNG	IF174-72	AG	Di	17	31	64	317	CTTGAACAATTTGCCGACAGT	CAGTGAAGTCAAACACCACCA	180	FAM	~1100	~1100	Amplicon > 700 bp
MN275	IM275	IF75	0_3872FNG	IF174-75	AG	Di	5	288	297	690	CAGAGTGAGAACGACGGGTTA	TCATTTGGCACCCAGTACAAT	437	HEX	439	439	Monomorphic
MN276	IM276	IF86	0_3874FNG	IF174-86	CCT	Tri	5	65	79	623	TCTTCTCCTCCCAAAGCTCTC	CACTGAAAGCCCTATGAAGCA	254	HEX	No Amplification	No Amplification	No Amplification
MN277	IM277	IF89	0_3876FNG	IF174-89	AGG	Tri	8	512	535	641	GATGATGCACGAGAAGAGGAG	AACAGAGTGCTCCAACCTTGA	343	HEX	336	342	Polymorphic	LG05
MN278	IM278	IF93	0_3879FNG	IF174-93	AACC	Tetra	6	26	50	311	TGTCATTTGTCTCTGATAGTCTTG	CTCGACGTACTTGCCGTACT	311	TAMRA	292	292	Monomorphic
MN279	IM279	IF96	IF174-96	IF174-96	AGCC	Tri	4	87	102	426	TCCTTACCATTGCCATCATTC	ACCCATCCCTACCACTCTGTC	113	TAMRA	275/299	274	Polymorphic	LG18
MN280	IM280	IF99	2_575FNG	IF174-99	CT	Di	9	57	74	646	CAATCCAAAACCACACCTTGT	CGCATCATAGATAGCCTCGTC	203	FAM	217/226	202	Polymorphic	LG05
MN281	IM281	IF103	2_278FNG	IF174-103	CTG	Tri	6	429	446	658	TTACCCGCAAGACACGTATTC	GTCAGCTCTTCCACATTGACC	379	FAM	No Amplification	No Amplification	No Amplification
MN282	IM282	IF105	0_3885FNG	IF174-105	AG	Di	7	632	645	702	GCAAAGAGACAGGAGATCACG	GCAACGAGCTGTCTCATCTCT	150	HEX	193	158	Polymorphic	LG02
MN283	IM283	IF107	0_3886FNG	IF174-107	CCT	Tri	8	177	200	546	CAGAGGCAGCAAGTTGGAGT	GTGCAACGGTACTGGTCTGAT	200	TAMRA	192	195/200	Polymorphic	LG21
MN284	IM284	IF109	2_1049FNG	IF174-109	AG	Di	11	36	45	715	AGTACTAGAGTGGTCAGTGGA	CTTTAAGCTTGAGGGCGACTT	112	HEX	0	119	Polymorphic	LG13
MN285	IM285	IF110	0_1909FNG	IF174-110	AG	Di	15	26	55	429	AGAAAGGAGAGAATTATTCG	AAGAACTTGTCCCTCCATTCC	122	FAM	111/119	113/117	Polymorphic	LG15
MN286	IM286	IF111	0_2757FNG	IF174-111	CT	Di	14	21	52	705	GAAAAGAAGAGGGCTCTCTGT	TTCACTTTGCTTCCCTTGCTA	228	FAM	No Amplification	No Amplification	No Amplification
MN287	IM287	IF113	0_3888FNG	IF174-113	AG	Di	13	63	88	568	GAAGTCAAGTCTCCTCAACCAA	AGGTCACGCAGTTCATTGCTA	458	HEX	No Amplification	No Amplification	No Amplification
MN288	IM288	IF117	0_3889FNG	IF174-117	AAG	Tri	5	451	465	574	GATGAACCACGACACGCAGT	AAGCCTACAGACTCCCTCACC	460	TAMRA	No Amplification	No Amplification	No Amplification
MN289	IM289	IF121	0_3892FNG	IF174-121	GA	Di	13	128	203	530	AAATTGTTCGGTCACCCACTT	CCAGATTCGAACGAGGTATCA	248	HEX	221/233	232/252	Polymorphic	LG18
MN290	IM290	IF126	2_1021FNG	IF174-126	CT	Di	6	43	78	805	ATCTAATATTTATCCATCCATC	TTAGTGCATCCACCGAAGAAG	190	HEX	No Amplification	No Amplification	No Amplification
MN291	IM291	IF127	0_3896FNG	IF174-127	CTT	Tri	11	580	612	704	CATGGAATCTCCGAACCTGT	TGCCAACTATCTTCACACGTAGA	482	HEX	477/480	480	Polymorphic	LG20
MN292	IM292	IF128	0_3897FNG	IF174-128	GC	Di	8	97	112	707	CATCTCCTCCTTTCACGCTTT	ACGCCCTCGTATTATGGTTCT	257	FAM	258	258	Monomorphic
MN293	IM293	IF129	2_1046FNG	IF174-129	CCG	Tri	11	100	132	632	CCAGGCCAGTCCTCTTAAATC	GAGAGCTTTGCCCTTCACTTT	273	TAMRA	276/279	273	Polymorphic	LG08
MN294	IM294	IF133	0_3898FNG	IF174-133	GAAA	Tetra	6	27	50	568	CCAAAAACGCAGCTTTCTGAG	TTCTGGTTTGCCAACTGTACC	187	FAM	256	256	Monomorphic
MN295	IM295	IF135	2_1023FNG	IF174-135	AAAAG	Penta	5	172	196	735	CCGTGTTCTATGACTGGCTTC	CCCTGTGAGCAAACTTGAGAG	320	TAMRA	~900	~900	Amplicon > 700 bp
MN296	IM296	IF136	0_3900FNG	IF174-136	AG	Di	19	27	64	492	CGGAGAGTGAGTAAACCCTAGAA	CCCTCATCCCACCCTTTTATA	263	HEX	300	300	Monomorphic
MN297	IM297	IF137	2_82FNG	IF174-137	AG	Di	15	26	55	577	AGAAACTGAGAGAAAAGAAGAAG	CAGATTTGGACCAGAGTGAGC	226	TAMRA	212	227/229	Polymorphic	LG06
MN298	IM298	IF142	2_138FNG	IF174-142	AG	Di	9	33	50	665	GACAAAGCTCTCAATCAAGGTTG	CTCCAAGACCCTCCCAAATAG	330	FAM	No Amplification	No Amplification	Amplicon > 700 bp
MN299	IM299	IF145	2_428FNG	IFAA-aaa05b01.b1	TA	Di	6	355	366	664	AACCTCATCATTTCTTCACTTC	TAGGAAGCGACCCTCTTCTTC	235	HEX	243	233/236	Polymorphic	LG19
MN300	IM300	IF146	0_3360FNG	IFAA-aaa05b12.b1	AG	Di	12	30	53	744	AGGAAGGAAGCAAGGAATCG	CAGCGAAGACGAAGCAGTAGT	352	FAM	356/363	353	Polymorphic	LG10
MN301	IM301	IF147	2_1003FNG	IFAA-aaa05d05.b1	GAA	Tri	8	46	69	684	AAGCAAAGAAAGACGAAGTGG	TATTGGGCATCAAGGTGACTC	245	FAM	~2000	~2000	Amplicon > 700 bp
MN302	IM302	IF148	0_3370FNG	IFAA-aaa05e12.b1	TC	Di	11	164	185	730	GAGCAGACAGCGGTATCACA	GTCGGAAAGGAGGGATCTTT	242	HEX	215/225	242	Polymorphic	LG13
MN303	IM303	IF149	2_424FNG	IFAA-aaa05g01.b1	TCC	Tri	6	32	49	760	TGACACACTGTCTTTTATTACTGCTT	GGGTTTGACATCTTTCGTTT	129	FAM	120/125	117/126	Polymorphic	LG16
MN304	IM304	IF150	0_3378FNG	IFAA-aaa05g08.b1	TC	Di	15	52	81	824	CTCCCGTCTCTCCTCCATCA	TACTCGAGACCCGGATCAAAT	299	FAM	290/295	280/299	Polymorphic	LG03
MN305	IM305	IF151	0_3576FNG	IFAA-aaa06a11.b1	GA	Di	16	97	128	755	TTCTTTCTTGAGTGGCTGTTGA	TTGTTGTTCCCAATCTCCAAG	180	TAMRA	193/221	203/219	Polymorphic	LG16
MN306	IM306	IF152	0_3601FNG	IFAA-aaa06g03.b1	GA	Di	9	88	105	629	GAGTAGAAATAAAGCCCGAGTCC	TTCATCAGCAACAAACAATCG	137	FAM	131/138	139	Polymorphic	LG01
MN307	IM307	IF153	0_3614FNG	IFAA-aaa07a04.b1	TCT	Tri	6	42	59	712	TAGGTCTTCCTGTCCTCGTCA	TTGGGTTTGGATCGTTAATCA	263	TAMRA	123	123	Monomorphic
MN308	IM308	IF154	0_3615FNG	IFAA-aaa07a05.b1	TCT	Tri	7	74	94	787	ACATTTCTACAATCACATTTGAATC	TCAATATACCAAGCTGCCAGA	191	FAM	~1500	~1500	Amplicon > 700 bp
MN309	IM309	IF155	2_451FNG	IFAA-aaa07a08.b1	TCG	Tri	7	138	158	803	TGAAATCCAAAGCCAAACAAG	GCTCGTACTTCTCCATTGCTG	116	FAM	112/118	112	Polymorphic	LG11
MN310	IM310	IF156	0_3616FNG	IFAA-aaa07a09.b1	TC	Di	7	50	63	768	GAATAATTTTCAATCTCGATCTGG	AGACCCTCCTTTCCATGCTTA	298	FAM	No Amplification	No Amplification	No Amplification
MN311	IM311	IF157	2_480FNG	IFAA-aaa07b04.b1	AG	Di	14	48	75	735	CGATTTGACCCGATCTCTGAA	ATCTGAACCACTTGCGCTTCT	194	HEX	No Amplification	No Amplification	No Amplification
MN312	IM312	IF158	0_3624FNG	IFAA-aaa07b09.b1	TCT	Tri	7	190	210	807	CCTTCCCTCCCATCAATAATC	TCCTTTGTCTTAACGGTGTGC	258	TAMRA	No Amplification	No Amplification	No Amplification
MN313	IM313	IF159	2_77FNG	IFAA-aaa07c12.b1	GA	Di	12	33	56	675	CACAAGTCCTCTATCGTCGT	TATTTCCCGAAGGTGAGATTG	376	TAMRA	~2500	~2500	Amplicon > 700 bp
MN314	IM314	IF160	0_3641FNG	IFAA-aaa07d09.b1	TCC	Tri	6	157	174	739	TCCCTCTCCCTCACTGTCAC	ATGGTTCAGCACACTCTGGTT	385	FAM	No Amplification	No Amplification	No Amplification
MN315	IM315	IF161	0_3642FNG	IFAA-aaa07d10.b1	AG	Di	15	66	95	592	GGAAATACAAATGAACACTGCTA	TGAAAGTATCCCAAATGCTTG	297	TAMRA	398	410	Polymorphic	LG01
MN316	IM316	IF162	0_3643FNG	IFAA-aaa07d11.b1	TC	Di	25	484	533	653	GTCTGCAAGGATACCATCGAC	TGATACATATTGCCAGCCAGA	255	TAMRA	227/231/247/260	246/254	Polymorphic	LG03
MN317	IM317	IF163	0_3662FNG	IFAA-aaa07h10.b1	AGG	Tri	6	112	129	791	AACAATTCTCCCAAAGGCAAA	CGGGTTCCTCTCTATGTAGGC	148	HEX	144	147	Polymorphic	LG11
MN318	IM318	IF164	2_957FNG	IFAA-aaa07h12.b1	GA	Di	14	61	88	716	AAAAGTAAAGAGAGCATAAAATCGTC	GCGAAAAGTTCTCTGGTTCCT	143	TAMRA	~3000	~3000	Amplicon > 700 bp
MN319	IM319	IF165	0_3675FNG	IFAA-aaa08b05.b1	GAG	Tri	7	298	318	821	GGCGAGGAAGAGAACCATATT	GCACCAACATCAGACACCAC	338	FAM	318/341	341	Polymorphic	LG05
MN320	IM320	IF166	2_377FNG	IFAA-aaa08c10.b1	ATG	Tri	6	46	63	713	GAGGTTTGTTGTGGTCAGAGC	AACTGAAACAATGGCATCCAG	160	TAMRA	174/183	165	Polymorphic	LG13
MN321	IM321	IF167	0_3689FNG	IFAA-aaa08d04.b1	TC	Di	12	46	69	805	CAAAACCACCTCCTTAAGTTCC	GCTCGAAGTCCCCATTTCTAC	251	FAM	0	252	Polymorphic	Not Genotyped
MN322	IM322	IF168	0_3709FNG	IFAA-aaa08g04.b1	GGT	Tri	6	412	429	826	CAGGAACTCCAAGGAAGGAAT	GGCTTCAGTATCCACCTCTGC	163	HEX	171	165	Polymorphic	LG02
MN323	IM323	IF169	2_643FNG	IFAA-aaa08g10.b1	AGA	Tri	6	169	186	722	CGGATCTACGAAACCCTAACC	GCCTCCAATCTGCCTAACAG	300	TAMRA	~1500	~1000/~1500	Amplicon > 700 bp
MN324	IM324	IF170	2_520FNG	IFAA-aaa09b05.b1	AGA	Tri	8	53	76	758	AAACCCCTCGCTTACTCTCTC	ATGCTGTCCTTCCTTGACCTT	102	HEX	108	100	Polymorphic	LG01
MN325	IM325	IF171	2_180FNG	IFAA-aaa09d06.b1	AGC	Tri	6	66	83	634	ATCATCCAAATGGCAAACAAT	TTCCTCAAACTGGCACCATAC	203	HEX	643	643	Monomorphic
MN326	IM326	IF172	0_1716FNG	IFAA-aaa10a03.b1	TA	Di	6	665	676	741	GGTGATGCACACTTCCATCTT	TCAAGAGTTTCCTCTCTAGCATTTC	197	FAM	0	198	Polymorphic	LG02
MN327	IM327	IF173	2_183FNG	IFAA-aaa10c10.b1	GA	Di	12	33	56	788	AAAGAGGAAGTGAGTTCTGGAGAG	GCTCCATTCTCAGGAGAGGTT	218	HEX	214	218	Polymorphic	LG20
MN328	IM328	IF174	0_1737FNG	IFAA-aaa10e11.b1	GA	Di	28	139	194	751	TTCACAGTTGACACCACCAAA	TAACCCAGCCTCTGCATACAT	204	TAMRA	0	207	Polymorphic	LG20
MN329	IM329	IF175	2_339FNG	IFAA-aaa10g04.b1	TC	Di	17	32	65	738	ATCATCCATCTACCTAACCTATACCC	CTCCATGTACCTTTCCAGCA	306	HEX	No Amplification	No Amplification	No Amplification
MN330	IM330	IF176	0_1744FNG	IFAA-aaa10g05.b1	CTG	Tri	9	41	67	770	AACTACTGGTAACATGGCTCCAA	CGATGATGTACGGGATTTGC	248	TAMRA	654/662	250/659	Polymorphic	LG05
MN331	IM331	IF177	0_1746FNG	IFAA-aaa10g10.b1	TC	Di	8	140	155	774	GAGGACCACCTTAACGACCTC	TCTTCATTGTGTTGCTTCGTG	160	FAM	428/728/~2000	428/728/~2000	Amplicon > 700 bp
MN332	IM332	IF178	2_94FNG	IFAA-aaa11e06.b1	GA	Di	8	98	113	619	AAGAAGTGGCTGCTGGACTCT	TTGACCTGTTGCTTGTCCTTT	196	TAMRA	~1500	~1500	Amplicon > 700 bp
MN333	IM333	IF179	0_1769FNG	IFAA-aaa11f10.b1	TCC	Tri	6	168	185	743	CCCTCCTCCAATAACTCAAGC	AACCGCCATACCGACTTCTT	299	HEX	299/305	291/299	Polymorphic	LG04
MN334	IM334	IF180	0_1779FNG	IFAA-aaa11h02.b1	GAG	Tri	10	119	148	713	CCTGAAGGAGAAGTCCGATCA	GGTCATGGATGTGCTGTAGGT	106	TAMRA	86/95/107	98/104	Polymorphic	LG01, LG15
MN335	IM335	IF181	0_1783FNG	IFAA-aaa11h07.b1	TC	Di	6	52	63	745	TAGTCAGCCGGAAGTAAAGCA	TAGGAATGCTCCTCAAGCGTA	334	HEX	No Amplification	No Amplification	No Amplification
MN336	IM336	IF182	0_1804FNG	IFAA-aaa12f02.b1	CAC	Tri	9	187	213	700	GTAAAGAGAGGGAAAGGATGCTC	CAGAAGTTGCATCAAAGCACA	396	FAM	~1200	~1200	Amplicon > 700 bp
MN337	IM337	IF183	0_1807FNG	IFAA-aaa12g03.b1	TCT	Tri	6	117	134	739	AGGGAGAGAAATGGCTCTGTT	CATCGGTACGGACAGAAGAATA	140	TAMRA	148	151	Polymorphic	LG04
MN338	IM338	IF184	0_1814FNG	IFAA-aaa12h05.b1	TC	Di	9	72	89	713	CCACCTTCTTCTTTTTCTTGTTCT	TTTGAATACTTGGGTCGCTTG	401	FAM	392/396/429	392/394	Polymorphic	LG05
MN339	IM339	IF185	2_87FNG	IFAA-aaa13a04.b1	TG	Di	6	660	671	792	CAGCTCGAATGTCATGCTGTA	TGTCAATCTGAACAAGAGGAAGA	279	HEX	271/284	282/283	Polymorphic	LG12
MN340	IM340	IF186	0_1822FNG	IFAA-aaa13b12.b1	TTTC	Tetra	7	84	111	758	TCTTTCCAAGTCACATCTGCAT	TTCCAATACGAGGAACAATCG	162	TAMRA	165/169	165	Polymorphic	LG09
MN341	IM341	IF187	2_741FNG	IFAA-aaa13d03.b1	GAG	Tri	6	187	204	760	TGGGTCAAAGAAAATAAGAAGAAAG	GTAGAGGCGGTTGATGAGGAC	275	FAM	260/275	276	Polymorphic	LG12
MN342	IM342	IF188	2_134FNG	IFAA-aaa13g11.b1	TC	Di	7	167	180	776	CATGATTCGAAATGGAAAGAAA	GAGAAAGGCCAAGATCTGCTT	350	HEX	~2000	~2000	Amplicon > 700 bp
MN343	IM343	IF189	0_1851FNG	IFAA-aaa14a04.b1	TGG	Tri	6	265	282	749	TCGCTTGGTCTTCATAAATGC	TTGGTCGTCTGGGATCATAAG	286	FAM	286	286	Monomorphic
MN344	IM344	IF190	0_1854FNG	IFAA-aaa14a09.b1	AG	Di	14	58	85	468	GGGGTTCTAGCAGCAACTTAATTC	TGCAATCCCATTCTCTTCATC	209	FAM	177/192/195/208	207/208/210	Polymorphic	LG02
MN345	IM345	IF191	0_1916FNG	IFAA-aaa15h10.b1	AGA	Tri	14	222	263	756	GTTCCCAATTGCTTGTTGTTC	TATTGGTAGCGACAACGTCCT	298	FAM	280/286	272/300	Polymorphic	LG06
MN346	IM346	IF192	0_1927FNG	IFAA-aaa16b09.b1	TC	Di	7	47	60	768	TCGGTCATCTTCATCTTCTCAA	ACTCAATTCTGCCTCCTTTGC	336	HEX	No Amplification	No Amplification	No Amplification
MN347	IM347	IF193	2_67FNG	IFAA-aaa16h07.b1	CTT	Tri	13	61	99	779	CCTACTCAATGCTCTTCACTGG	GCTTCGTGACGGTTATGTTTC	231	HEX	No Amplification	No Amplification	No Amplification
MN348	IM348	IF194	2_654FNG	IFAA-aaa17c01.b1	AGG	Tri	7	117	137	714	TCGAGTAGTCCCTCCCTCGT	GGAGAAGACGATGCTGAACC	151	FAM	147	150	Polymorphic	LG02
MN349	IM349	IF195	0_1956FNG	IFAA-aaa17d08.b1	TCT	Tri	6	31	48	759	CGTTTCTTCTTCATTTCTTCCTTC	AACGCTCCTCACATACCCAAT	317	TAMRA	0	~750	Amplicon > 700 bp
MN350	IM350	IF196	2_1007FNG	IFAA-aaa17d11.b1	GAA	Tri	6	28	45	392	ATTTGACGGCGATTGTAAGG	TACGCCTACTTGGATCTCTGC	141	HEX	No Amplification	No Amplification	No Amplification
MN351	IM351	IF197	0_1963FNG	IFAA-aaa17f10.b1	AG	Di	19	83	120	724	TCCTCCTCCAGTCACACATTC	CAGCTCTGAAGAACAGCACAA	219	HEX	184	184	Monomorphic
MN352	IM352	IF198	0_1971FNG	IFAA-aaa17h09.b1	CAC	Tri	9	343	369	752	GGAGCTACTGATCCCTGTCG	ACTGCGGATGACCTTATGAAA	142	FAM	No Amplification	No Amplification	No Amplification
MN353	IM353	IF199	0_1987FNG	IFAA-aaa18d08.b1	GGA	Tri	8	41	64	533	TCATTTGTTATCATATTTCCGATCC	GGAACCGTAGCTCCTTCACTT	118	HEX	112/124	115	Polymorphic	LG04
MN354	IM354	IF200	0_1997FNG	IFAA-aaa18f02.b1	GA	Di	7	27	40	738	AAGAGAGAGGGAGAGGGAAGAG	AGGAACCTTAAACTGGCCAAA	308	FAM	~1600	~1600	Amplicon > 700 bp
MN355	IM355	IF201	0_2002FNG	IFAA-aaa18g08.b1	TG	Di	7	105	118	317	AGACCGAGACGACAGAAGTCC	AACACAAGTTCGCATCATTGG	152	FAM	153/159	155	Polymorphic	LG06
MN356	IM356	IF202	0_2003FNG	IFAA-aaa18g10.b1	CTT	Tri	7	66	86	739	CCCTTTGTTCTTCCTTCTTTCTC	GTCTGTGTCCTCAATCCGTGT	383	HEX	0	395	Polymorphic	Not Genotyped
MN357	IM357	IF203	0_2005FNG	IFAA-aaa18h04.b1	AG	Di	9	31	48	747	AAAAATCTAAAAAGAAGAAAGAAGCA	TCTTCCAATCAGCATTCCATC	142	HEX	No Amplification	No Amplification	No Amplification
MN358	IM358	IF204	2_857FNG	IFAA-aaa18h07.b1	CT	Di	8	517	532	750	CTTCCCATGCACTGTCTCTTC	AATCTTCTTTGGGTGCCATCT	360	TAMRA	~1700	~1700	Amplicon > 700 bp
MN359	IM359	IF205	0_3642FNG	IFAA-aaa18h10.b1	AG	Di	9	47	64	594	ATTTGACAATTTGTACTATTAGAGG	AGAGATGGAGAATCTGTAGGC	402	HEX	No Amplification	No Amplification	No Amplification
MN360	IM360	IF206	2_499FNG	IFAA-aaa19a06.b1	TC	Di	18	63	98	740	TCTTTCACCATTCGATTCTCC	TCAATTTCGTGTGGATTTGGT	200	HEX	188	188	Monomorphic
MN361	IM361	IF207	0_2012FNG	IFAA-aaa19e06.b1	AG	Di	14	181	208	755	GCCCTCCTCTTCTTCATCATC	CCTTCCCACACGTACTTCAAC	223	TAMRA	232	228/234	Polymorphic	LG06
MN362	IM362	IF208	0_2015FNG	IFAA-aaa19f03.b1	CA	Di	10	184	203	613	CTAGATGGCAAGGATTCGACA	ACCGGAAGTGAAGTCAGGATT	327	TAMRA	268	268/326	Polymorphic	LG13
MN363	IM363	IF209	0_2056FNG	IFAA-aaa20e05.b1	AG	Di	12	37	60	741	CAGTTGTTGGTGGTTGTGGG	TGGACTATGGATGAACCGAAC	404	TAMRA	388/399	405/407	Polymorphic	LG04
MN364	IM364	IF210	2_479FNG	IFAA-aaa20e09.b1	CTT	Tri	6	186	203	761	CGCCATCTGTCTACTCTCAGC	GTCATCAAACCCACCACTGAT	245	TAMRA	321/333	318/321	Polymorphic	LG09
MN365	IM365	IF211	2_276FNG	IFAA-aaa20h02.b1	TA	Di	6	54	65	757	AATAATCAGTACGTAGCTATTTCTTTA	TTTTCGGACACGTCTTCATGT	154	FAM	147	147	Monomorphic
MN366	IM366	IF212	0_2077FNG	IFAA-aaa21e04.b1	CAC	Tri	6	100	117	588	AGGATTACGGTCGCAAGAAAT	CGAGGAACATTTAGCTGCAAG	357	TAMRA	249/257	249/257/267	Polymorphic	Not Genotyped
MN367	IM367	IF213	0_2083FNG	IFAA-aaa21h08.b1	TCT	Tri	16	97	144	748	GGCAGAGAGGTCATCAACAAC	CATGGATTTCTCCAGCTTGTC	253	FAM	303	322/331	Polymorphic	LG04
MN368	IM368	IF214	0_2084FNG	IFAA-aaa21h11.b1	GA	Di	15	112	141	706	TAGCCCTTTCTTCGTCTCTCC	TATCATGGGTCATCAGGTGCT	204	FAM	178/190/195	174/187/192/197/204	Polymorphic	LG01, LG06, LG11, LG20
MN369	IM369	IF215	IFAA-aaa22d12	IFAA-aaa22d12.b1	CT	Di	18	30	65	713	TCACTACTTCATCTCCTCCATCC	TTGTCTCCGCCTCTATCTGTG	339	HEX	0	462/469	Polymorphic	LG06
MN370	IM370	IF216	2_1010FNG	IFAA-aaa22e12.b1	CTT	Tri	7	48	68	734	CGGGGAGAAGAGAAGAAAAGA	CCACTGCAACCACACAATATG	309	HEX	No Amplification	No Amplification	No Amplification
MN371	IM371	IF217	2_755FNG	IFAA-aaa22f08.b1	GA	Di	9	34	51	698	TTCGGTTCCTCTTTCGCTAAT	GCTCTTCTGCAACCTTTTCCT	294	FAM	No Amplification	No Amplification	No Amplification
MN372	IM372	IF218	2_1054FNG	IFAA-aaa22h09.b1	CCA	Tri	10	39	68	751	AACACACACTTGGGTTCTGAAA	TTGGAGAGATGGGAATTAGGG	165	HEX	160	163	Polymorphic	LG15
MN373	IM373	IF219	2_48FNG	IFAA-aaa23h04.b1	CT	Di	12	81	104	783	AAAGCTGGACTTGGGAAAGC	TCTTGGGAGAGGATAGCCATT	183	HEX	184/199	186/188	Polymorphic	LG07
MN374	IM374	IF220	0_2147FNG	IFAA-aaa24a08.b1	TC	Di	9	44	61	738	CTGCAGCATATTGTTTGTTTGTA	TGAAGCTCGGATAGGATTGAA	260	TAMRA	403	402/451	Polymorphic	LG10
MN375	IM375	IF221	2_411FNG	IFAA-aaa24d05.b1	TC	Di	8	78	93	724	TAATGACATGGCGGATCTTTC	AGGTCCTTTCCTAGAGGCTGA	304	HEX	117	117	Monomorphic
MN376	IM376	IF222	0_2160FNG	IFAA-aaa24d08.b1	CT	Di	9	246	263	708	AACCTCATCCTCCTCAACGTC	GCATTAAAGAAAGAGTGCGAGAA	260	HEX	No Amplification	No Amplification	No Amplification
MN377	IM377	IF223	0_2164FNG	IFAA-aaa24e02.b1	ATT	Tri	6	185	202	637	TGCTGCAATTCATGACTCACT	CCATGTTCCTCCATGGAATTT	178	FAM	165/175	179	Polymorphic	LG07
MN378	IM378	IF224	2_361FNG	IFAA-aaa25b01.b1	TTC	Tri	9	87	113	781	CAGCGTCGACTATCCATGTTT	GCCAGGAGTCTCTGCTGTCT	204	FAM	183/193	205	Polymorphic	LG06
MN379	IM379	IF225	0_2194FNG	IFAA-aaa25c12.b1	AAG	Tri	7	38	58	766	AACAAAAACTATATCAGAGAGCAG	CTGCTACGTCTCCATTGCTTC	312	HEX	No Amplification	No Amplification	No Amplification
MN380	IM380	IF226	0_2215FNG	IFAA-aaa26a04.b1	AG	Di	12	33	56	795	AAGAAGAAGATGTCTTTCTAGAG	TGGGTACATAGTTTCGCTCCA	311	TAMRA	355	355	Monomorphic
MN381	IM381	IF227	0_2223FNG	IFAA-aaa26c05.b1	TC	Di	6	52	63	806	CGCGTTAGGTCAATCCTATCC	ATTTCCAAATGGCAAAGAGGT	134	TAMRA	546/~1700	546/~1700	Amplicon > 700 bp
MN382	IM382	IF228	2_539FNG	IFAA-aaa26f08.b1	AG	Di	17	97	130	804	TTCCCAAGTTCTACGCTGTTC	ATGCAAACTCCTTCAAAGCTG	354	HEX	No Amplification	No Amplification	No Amplification
MN383	IM383	IF229	2_928FNG	IFAA-aaa26g03.b1	CTC	Tri	7	85	105	663	GGCAAATCCCTTGTGCTCTAT	CTCCTCAACCTCTTCCAAAGC	248	FAM	No Amplification	No Amplification	No Amplification
MN384	IM384	IF230	0_2239FNG	IFAA-aaa26h04.b1	AGC	Tri	6	85	102	758	CATTTCCCACTCCCGACTTAT	CTGCTTCTTGTAGGGCTGTTG	198	HEX	199	199	Monomorphic
MN385	IM385	IF231	0_2252FNG	IFAA-aaa27c04.b1	CT	Di	11	52	73	773	TGAGCTTTAACACAACGTAGCC	CCACTTCACCTGCTGGATTT	376	HEX	195/196	195	Polymorphic	Not Genotyped
MN386	IM386	IF232	2_316FNG	IFAA-aaa27c10.b1	GAA	Tri	6	117	134	779	CAGAGGAGTCGAAAGAAAGAGG	CGCTAGTTGGAATCTGGTTTG	382	TAMRA	~2500	~2500	Amplicon > 700 bp
MN387	IM387	IF233	2_64FNG	IFAA-aaa27d09.b1	AG	Di	7	61	74	751	TCGAGTCTTCTCCATTCCTTT	CATAATTCGGCAGCTTCTCTG	345	HEX	No Amplification	No Amplification	No Amplification
MN388	IM388	IF234	2_415FNG	IFAA-aaa27e01.b1	CAC	Tri	6	94	111	654	ACAGTAAGCCACACTCCGAAA	TTGTCATAGTCCTCGGTCGTC	248	FAM	241	247	Polymorphic	LG06
MN389	IM389	IF235	0_1364FNG	IFAA-aaa27e08.b1	CTT	Tri	8	204	227	785	GGGTTCTTTCACTCCCATCTC	GGACGATCAGTCTGACAGAGG	256	HEX	258/270	255/258	Polymorphic	LG14
MN390	IM390	IF236	0_2260FNG	IFAA-aaa27e09.b1	CT	Di	15	49	78	697	ATCTCTCTTGCACTCCTCGTG	CTATCTCGCAGACCTTCTCCA	283	TAMRA	No Amplification	No Amplification	No Amplification
MN391	IM391	IF237	2_334FNG	IFAA-aaa27f07.b1	TTC	Tri	12	58	93	766	TTCTTCTTTATACCTTTCTTGTTTCC	TATTTGGCGACGATTGACTTC	187	TAMRA	253	275/278	Polymorphic	LG15
MN392	IM392	IF238	0_2270FNG	IFAA-aaa27h10.b1	AGAGA	Penta	6	59	88	734	CGAATCCACTCTCTCTTCCAA	TCGCTTGATACAAACACAAGAAA	252	TAMRA	No Amplification	No Amplification	No Amplification
MN393	IM393	IF239	2_943FNG	IFAA-aaa28b05.b1	GTG	Tri	7	162	182	756	CCAACTCCCAATCCTGATCTC	CTGCTGGTTCACTTTGTCCTC	239	HEX	~750	~750	Amplicon > 700 bp
MN394	IM394	IF240	0_2288FNG	IFAA-aaa28e09.b1	AG	Di	10	43	62	682	TTTGCACTTCCTCTCTCATCG	ATGGTTGTCAGTGGCTTCAGT	121	TAMRA	~2000	~2000	Amplicon > 700 bp
MN395	IM395	IF241	2_633FNG	IFAA-aaa28f11.b1	TC	Di	8	449	464	757	TGGAGTCTAAAGGTGGCAAGA	TGAAAGAGAGCTGGTGAAGGA	332	FAM	417/419	421/423	Polymorphic	LG15
MN396	IM396	IF242	2_190FNG	IFAA-aaa28g03.b1	GA	Di	8	41	56	738	GATACAACGGACACGAAAGGA	AGGATGTCAAGGCAGATGCTA	364	HEX	No Amplification	No Amplification	No Amplification
MN397	IM397	IF243	0_2298FNG	IFAA-aaa28g11.b1	TC	Di	13	49	74	739	GGTTGAAGACATTGTAAGAGCAA	AACGGAGGAAAGAGGTTGGTA	313	FAM	No Amplification	No Amplification	No Amplification
MN398	IM398	IF244	0_2305FNG	IFAA-aaa28h11.b1	GA	Di	14	36	63	706	ATCTCGAAATTCTCGGCCACT	TAAGAAACAGCTGAGGGCAAA	217	FAM	94/451	94/451	Monomorphic
MN399	IM399	IF245	0_2314FNG	IFAA-aaa29b09.b1	CT	Di	9	97	114	779	CCCTCCTTCATCTCCATCTCT	GATGGATCGACCAACAACAAC	141	FAM	156/158	140/158	Polymorphic	LG10
MN400	IM400	IF246	0_2317FNG	IFAA-aaa29c06.b1	GA	Di	18	82	117	776	CCCACTTTCTCATTCCTCTCC	CTGCAGAAGAAGAGCTCGACA	179	FAM	171/184	176/178	Polymorphic	LG01
MN401	IM401	IF247	2_458FNG	IFAA-aaa29e12.b1	TTC	Tri	6	39	56	740	CACTCAACTCAGCCCAAACAT	GTTGTCCTTTGCTTCCATTGT	243	HEX	~3000	~3000	Amplicon > 700 bp
MN402	IM402	IF248	2_462FNG	IFAA-aaa29f07.b1	CTT	Tri	10	31	60	790	TGATCAATCGTCTCGACTCAAA	CTCGATTCCTTGACTCCCATC	153	TAMRA	149/161	156/159	Polymorphic	LG13
MN403	IM403	IF249	0_2368FNG	IFAA-aaa30d04.b1	AAG	Tri	7	54	74	798	ACTCAAACAGCCATTCGTTCC	ATGAGGCTGAACCCTTGAGAT	251	HEX	307/313	318/323	Polymorphic	LG04
MN404	IM404	IF250	0_2383FNG	IFAA-aaa30h06.b1	TAC	Tri	6	653	670	757	CTACTGGAACACCCACCTCAA	TGGCACTGTTGTTATGGAAGA	334	TAMRA	328/335	328	Polymorphic	LG08
MN405	IM405	IF251	0_2394FNG	IFAA-aaa31c08.b1	AAG	Tri	6	159	176	776	TAACATAAACCCTCGCCTCGT	GACCAACTCACCTCCCTCTTC	215	HEX	233	212/217	Polymorphic	LG07
MN406	IM406	IF252	0_2402FNG	IFAA-aaa31e06.b1	GA	Di	15	60	89	764	TTTGGGAAGAACAGGAGAAATC	GTTGTGACACTTTGCCATCCT	248	TAMRA	No Amplification	No Amplification	No Amplification
MN407	IM407	IF253	0_2405FNG	IFAA-aaa31e10.b1	GCG	Tri	6	64	81	771	CTCTCTTTCCTTTCCGCCTAA	GACATCAAGACCCTTGCAGAA	345	TAMRA	No Amplification	No Amplification	No Amplification
MN408	IM408	IF254	2_556FNG	IFAA-aaa32c07.b1	GAA	Tri	10	44	73	789	AAGAAACCATAATATACAAATTGAAG	GCTCGTTGAGGAAGATGACAG	264	TAMRA	218/227	218/230/262	Polymorphic	LG14
MN409	IM409	IF255	0_2432FNG	IFAA-aaa32c10.b1	ACC	Tri	6	77	94	585	AGATGAAGGAGGAGGGTTTGA	AAGGGCTTCTGCCATAACATT	290	FAM	No Amplification	No Amplification	No Amplification
MN410	IM410	IF256	0_2448FNG	IFAA-aaa32g03.b1	AG	Di	13	110	135	752	CGCCATTGTCTGCTTAGTTTT	AGACGTCCTTCTTCCACTGGT	250	FAM	247/260	237/253	Polymorphic	LG07, LG15
MN411	IM411	IF257	2_526FNG	IFAA-aaa32h07.b1	AG	Di	8	55	70	733	GAGTGCTCTGCTCTTCTACCC	CTGTGCCATTCATGTCTCCTT	250	TAMRA	~1300	~1300	Amplicon > 700 bp
MN412	IM412	IF258	2_375FNG	IFAA-aaa33d03.b1	CT	Di	13	48	73	726	TCCTCTTTGTCTTATTCGTTTGC	GGAAGCCAGATGGTCCTTTAC	234	FAM	~2000	~2000	Amplicon > 700 bp
MN413	IM413	IF259	2_285FNG	IFAA-aaa33d04.b1	CT	Di	19	93	130	774	GAAGCCACTCCTCCTTTCTTC	TAGCCCATAATCCAACAACCA	218	TAMRA	205/220	220	Polymorphic	LG08
MN414	IM414	IF260	0_2463FNG	IFAA-aaa33d05.b1	TC	Di	9	91	108	769	TTTGGTTGTTTCCACCGTCT	CGAGAAGCTCATCAAATACGC	386	HEX	~900	~900	Amplicon > 700 bp
MN415	IM415	IF261	2_115FNG	IFAA-aaa33h04.b1	TGTA	Tetra	8	355	386	427	TAATTGAGCTGGACTCGGTTG	GGAGAAGATTGATCTATAGCCACA	202	FAM	194/198	190/202	Polymorphic	LG07
MN416	IM416	IF262	0_2481FNG	IFAA-aaa34a02.b1	TC	Di	7	42	55	766	CGAATCTAGGGTTTGGAGGTT	CATATTCCATCCCATGCACTT	285	FAM	256/266/~700	254/268/~700	Amplicon > 700 bp
MN417	IM417	IF263	0_2491FNG	IFAA-aaa34b10.b1	GAA	Tri	11	27	59	770	TTGAGTCGTTGCTCCCAAAG	TCGAGAGAATCGCAGTTGTTT	155	FAM	145/148	139/158	Polymorphic	LG03
MN418	IM418	IF264	0_2525FNG	IFAA-aaa34g11.b1	CT	Di	11	31	52	772	TCCACTTTCGTTTTCTTCTTCA	CAGTCTGGTTCCTGAAGTTGG	187	FAM	0	603	Polymorphic	LG01
MN419	IM419	IF265	2_278FNG	IFAA-aaa34g12.b1	CTG	Tri	6	429	446	758	TTACCCGCAAGACACGTATTC	TCTTCTCCAGCTTCCTCAACA	276	FAM	No Amplification	No Amplification	No Amplification
MN420	IM420	IF266	0_2529FNG	IFAA-aaa34h10.b1	AG	Di	12	51	74	746	TTCAATCAACCACAAAACCAA	CGATGAGAGGTCAGTGGAGTT	208	TAMRA	163/190/364/366	163/166/190/196/361	Polymorphic	Not Genotyped
MN421	IM421	IF267	0_2535FNG	IFAA-aaa35b06.b1	CT	Di	9	98	115	731	GCGAGAGCTTCGTTATAGCAG	AGATGGTTGCCTTGAGATCCT	159	HEX	No Amplification	No Amplification	No Amplification
MN422	IM422	IF268	2_163FNG	IFAA-aaa35b10.b1	GCT	Tri	7	539	559	745	ACTCTGTTGAGAGTGCCAGGA	ATGCAGGTTCCACACAGAATC	243	FAM	250	244/246	Polymorphic	LG09
MN423	IM423	IF269	2_850FNG	IFAA-aaa35h01.b1	AGA	Tri	7	74	94	654	ACTGTCACTAATGGCGAACG	TCTGAAGGATTCTGGCATCTG	201	HEX	370	370	Monomorphic
MN424	IM424	IF270	0_2560FNG	IFAA-aaa36b12.b1	GA	Di	7	58	71	703	GTACTCTACTGAATAAGTTCTCGAT	TTCTAGGAGGCTTCCCTTCAG	203	TAMRA	No Amplification	No Amplification	No Amplification
MN425	IM425	IF271	2_18FNG	IFAA-aaa37d04.b1	CT	Di	8	28	43	761	ATTCCCTCCGCCGACTCGAT	CTGCATCAACCAACTCCATTT	266	FAM	~1600	~1600	Amplicon > 700 bp
MN426	IM426	IF272	0_643FNG	IFAA-aaa37g03.b1	TCT	Tri	7	38	58	727	GGGTCCCATTATTTAGAAGGCTA	CGAGAGTCGGCACATAAGAAG	286	HEX	290/318	285	Polymorphic	LG04
MN427	IM427	IF273	2_536FNG	IFAA-aaa37h02.b1	GCA	Tri	11	237	269	738	CGTCTTCCAATTCTGATGAGC	ATTTCCTCCATGTCTGCCTCT	265	TAMRA	571/572	561/585	Polymorphic	LG01
MN428	IM428	IF274	0_2597FNG	IFAA-aaa37h10.b1	AG	Di	15	77	106	755	CTCCCTCAATCCAAGCATACA	CATGGGTTTGGATGAAATCAG	194	TAMRA	204	194/206	Polymorphic	LG14
MN429	IM429	IF275	0_2605FNG	IFAA-aaa38b07.b1	AGA	Tri	8	61	84	810	ACCGCTTGAAGTAATCGGAAC	GATTTCTTGCAAACACGGAAA	157	FAM	146/151	155	Polymorphic	LG14
MN430	IM430	IF276	0_2625FNG	IFAA-aaa38f03.b1	TTC	Tri	9	56	82	799	CCCTAGTATTTTCCATCAGTTGC	CATGGCTGCTGAAGCTTATTC	105	HEX	100/109	91/103	Polymorphic	LG01
MN431	IM431	IF277	0_2698FNG	IFAA-aaa40a02.b1	AGA	Tri	8	90	113	776	AGTGCAACTCTCACCAACTCC	TCGGCTAGTGTACGACCATCT	283	HEX	128	128	Monomorphic
MN432	IM432	IF278	2_493FNG	IFAA-aaa40b04.b1	AGA	Tri	6	57	74	673	GGATGGATATTGACCATACTATAGAGA	CACCCTAACCCTCAGAAGACC	155	HEX	150/153	153	Polymorphic	Genotyped but not mapped (The shared allele of the two parents was transferred to F1, no segregation in population)
MN433	IM433	IF279	0_2704FNG	IFAA-aaa40b06.b1	TC	Di	6	103	114	773	ACGTCGAGAAATCTGAAAGGTC	TGCCAAGGCTACTGGAGAGAT	148	TAMRA	No Amplification	No Amplification	No Amplification
MN434	IM434	IF280	0_2723FNG	IFAA-aaa41a10.b1	AG	Di	11	40	61	756	AAGAAAACCTATCACTTCTCTCTGA	CTTCAGAAAGCGAAACCTCCT	170	FAM	~1500	~1500	Amplicon > 700 bp
MN435	IM435	IF281	0_2737FNG	IFAA-aaa41d05.b1	GAA	Tri	6	102	119	777	AAGCAAAACCCTTCGCAAAA	GGAAGAGACCAGGGAAATCAG	212	TAMRA	286	292	Polymorphic	LG06
MN436	IM436	IF282	0_2757FNG	IFAA-aaa41h04.b1	CT	Di	8	55	70	772	CACTATAATAAAAGCGAAAAGAAGAGG	GAGGGAAGCTTGAGTGGCTAT	123	HEX	No Amplification	No Amplification	No Amplification
MN437	IM437	IF283	0_2774FNG	IFAA-aaa42c12.b1	GA	Di	12	28	51	725	CCCATTAATTTGGTCTTTTGGT	GGCGGTGATACGTTAGATGAC	110	TAMRA	No Amplification	No Amplification	No Amplification
MN438	IM438	IF284	0_1415FNG	IFAA-aaa42d03.b1	AGG	Tri	10	333	362	570	AGAGTGGAGGTGGAGAATGGT	TCGTACCAAAGCACAGAATGA	196	HEX	186/192	174/180/188/191	Polymorphic	LG17
MN439	IM439	IF285	0_2784FNG	IFAA-aaa42e10.b1	CAT	Tri	6	96	113	792	CTTCCTTCCTTGCTGATCCTC	TGACCATGCTGCTAAACACAC	225	FAM	~1300	~1300	Amplicon > 700 bp
MN440	IM440	IF286	2_640FNG	IFAA-aaa42f04.b1	AG	Di	13	27	52	728	CCTCTGCCACATAAACACACA	GCGCTTTGTCATTCCTTTAGA	393	HEX	371	377/405	Polymorphic	Not Genotyped
MN441	IM441	IF287	2_143FNG	IFAA-aaa42g05.b1	CT	Di	11	30	51	772	GGTGAAATTTGTAACTCCCCTCT	CATCATCATCCGCTCTTCAAT	394	TAMRA	268/323	213/293	Polymorphic	Not Genotyped
MN442	IM442	IF288	0_2796FNG	IFAA-aaa42h02.b1	GA	Di	7	54	67	763	ACAACAACAGTGCGTCTCTCC	TTCTTCATCGAGTCCACCATC	155	HEX	263/268	263	Polymorphic	LG16
MN443	IM443	IF289	2_997FNG	IFAA-aaa43d03.b1	CTC	Tri	8	86	109	769	TCCTCTTCCAAACCCTAACCT	GCTCTATCTTCCGCTTCTCGT	268	FAM	261/268	271	Polymorphic	LG02
MN444	IM444	IF290	0_2821FNG	IFAA-aaa43h09.b1	GT	Di	6	521	532	666	GCTAGCTCTTGATCGGTTCCT	ATTTCATTCTCCAGGCCTCTC	169	TAMRA	117/165/167	117/172/180	Polymorphic	LG13
MN445	IM445	IF291	2_874FNG	IFAA-aaa44g08.b1	TCG	Tri	7	171	191	743	CCTACTTGGTTGACTCGGTTG	AGTCGCAGAAGTTGTCGTTGA	300	HEX	349/367	367	Polymorphic	Genotyped but not mapped (The shared allele of the two parents was transferred to F1, no segregation in population)
MN446	IM446	IF292	2_249FNG	IFAA-aaa44h12.b1	GAA	Tri	10	108	137	725	TGGTGAAGGCTCAATTTCAGTA	AATTTTAGCCCCAAAGATTGC	109	HEX	90/110	105/110	Polymorphic	LG06
MN447	IM447	IF293	0_2848FNG	IFAA-aaa45h03.b1	CTT	Tri	8	158	181	668	GGCAGCAAATGGTTAGAGACC	CGTGAACTTGTCGGAGTTGAT	318	TAMRA	309/315	322	Polymorphic	LG09
MN448	IM448	IF294	0_2852FNG	IFAA-aaa46a10.b1	AG	Di	9	198	215	598	GAGAGATGTACCTTCACCAGAGG	TCTCCCTTCCTCACAAATTCC	348	FAM	291/343/346	287/336/345	Polymorphic	LG09, LG10, LG18
MN449	IM449	IF295	0_2862FNG	IFAA-aaa46c08.b1	AG	Di	16	31	62	616	CTTGAACAATTTGCCGACAGT	AGTGAAGTCAACCACCACCAG	177	HEX	No Amplification	No Amplification	No Amplification
MN450	IM450	IF296	0_2877FNG	IFAA-aaa46g05.b1	CAG	Tri	7	59	79	762	TTCTCCTCTCCTTCTCCGTTC	ACCAAGTTCCTGGACAATGTG	333	HEX	394/424	392/406	Polymorphic	LG02
MN451	IM451	IF297	0_2879FNG	IFAA-aaa46g07.b1	TA	Di	6	153	164	342	CAAGGAAGTCAGAGGCAACAG	CCATTCATTCATAATCCCACAA	255	FAM	255/257	255/257	Monomorphic
MN452	IM452	IF298	0_2892FNG	IFAA-aaa47b06.b1	TC	Di	10	45	64	776	CATTCCGAGTACTCCTCACCA	GAATGTACTTGGTGCCAGCAT	332	TAMRA	No Amplification	No Amplification	No Amplification
MN453	IM453	IF299	0_2897FNG	IFAA-aaa47c04.b1	TC	Di	12	210	233	659	GGGTTCCTTCTCTTCCTCCTT	TATCCAGCAATTCGGACTCAC	352	TAMRA	370/376	357/359/364/378	Polymorphic	LG01
MN454	IM454	IF300	0_2908FNG	IFAA-aaa47e03.b1	CT	Di	13	44	69	790	TTACAGTTTACGGTGCCGGA	TGCAATATTCTTTGGCACCTC	264	HEX	No Amplification	No Amplification	No Amplification
MN455	IM455	IF301	0_2912FNG	IFAA-aaa47f01.b1	CTC	Tri	8	91	114	379	AGAAAGCCGATTGCGAGAAC	CGACGAAACCAAGAGATATTCAC	116	TAMRA	111	117/123	Polymorphic	LG11
MN456	IM456	IF302	0_2923FNG	IFAA-aaa47g12.b1	TC	Di	6	91	102	742	AAGACCAAGCCATGCACAAG	GAGACCAGGGATAAGGAAGCA	162	FAM	161/168	161/168	Monomorphic
MN457	IM457	IF303	0_2935FNG	IFAA-aaa48b04.b1	GCT	Tri	9	49	75	774	CCCCATCTCTATTTCTCTTCCTC	CTGCTATGCTTCGAATTCCTG	368	FAM	~1900	~1900	Amplicon > 700 bp
MN458	IM458	IF304	2_995FNG	IFAA-aaa49b09.b1	CT	Di	10	45	64	736	TCACTCCGTCGTCTCCTCTAA	CCTCTCAAATTAGCTCCAGCA	334	TAMRA	No Amplification	No Amplification	No Amplification
MN459	IM459	IF305	0_2991FNG	IFAA-aaa49f03.b1	AT	Di	8	237	252	770	TAGGACTCGATCACCCAACC	TAGAGAAGAACGGCATCATCG	240	HEX	268	274	Polymorphic	Not Genotyped
MN460	IM460	IF306	2_461FNG	IFAA-aaa49g04.b1	GA	Di	7	71	84	784	GCTCAAGAAGAAACCAGACGA	AGTGTTGGAAAGCAGCAACC	241	TAMRA	219/229	249	Polymorphic	LG08
MN461	IM461	IF307	0_3026FNG	IFAA-aaa50b12.b1	TC	Di	14	48	75	723	TGTTATCATTCCCAGCACACA	AACCGAAAGTTGCCTTGATTT	134	HEX	147/149	135/137	Polymorphic	LG18
MN462	IM462	IF308	2_403FNG	IFAA-aaa50c11.b1	GA	Di	15	33	62	747	GGACTTTTCAGTCGTTCCTAATAAA	CACTGTGGACTCGGAATTGAT	162	TAMRA	156/162	160/162	Polymorphic	LG16
MN463	IM463	IF309	0_3046FNG	IFAA-aaa50g05.b1	TCA	Tri	6	96	113	763	AGGCGAAGCTCTTTGAATACC	AGCTGTTCTTGTCTCGTTTGG	350	TAMRA	No Amplification	No Amplification	No Amplification
MN464	IM464	IF310	0_3052FNG	IFAA-aaa51a03.b1	GAAA	Tetra	7	43	70	573	TCGGCTCGCAGACATCTACT	TCACCGATAATGAAGCTCGTC	104	FAM	~1500	~1500	Amplicon > 700 bp
MN465	IM465	IF311	0_3059FNG	IFAA-aaa51c09.b1	TTC	Tri	7	152	172	770	TCAAACCGATTACCAAGATCG	GCTAAGGGCCTGTTTGGTTAG	252	HEX	0	253	Polymorphic	Genotyped but not mapped (The shared allele of the two parents was transferred to F1, no segregation in population)
MN466	IM466	IF312	0_3068FNG	IFAA-aaa51g02.b1	AG	Di	16	100	131	558	CGGATCTCCCTACGAAAGGTA	GTCACCATCCCTTCAGAGCTT	323	HEX	No Amplification	No Amplification	No Amplification
MN467	IM467	IF313	0_3073FNG	IFAA-aaa52a06.b1	GAGC	Tetra	6	81	104	607	TCTGGAGTCAAACCCAGTATAGAA	TCCACTTTGGCTCTCTCCATA	122	FAM	94/103	108/118	Polymorphic	LG07
MN468	IM468	IF314	0_3075FNG	IFAA-aaa52a10.b1	AG	Di	10	30	49	779	CATCCACCGGAGAAGAGGAG	GATACGCTTGGGGTTCTTTTC	279	FAM	471	471	Monomorphic
MN469	IM469	IF315	0_3077FNG	IFAA-aaa52b05.b1	AGG	Tri	6	292	309	693	AATGATGAGCTCCCTTCACCT	TGCATCGTCAGTGGTGAATC	357	TAMRA	354/357	354	Polymorphic	LG18
MN470	IM470	IF316	0_3083FNG	IFAA-aaa52c07.b1	AGC	Tri	11	131	163	790	CCAAGCTCTCGTTCTCCTCTT	ATCGCGTGCAAATTCATACTC	344	FAM	~1000	~1000	Amplicon > 700 bp
MN471	IM471	IF317	0_3107FNG	IFAA-aaa52g12.b1	CT	Di	10	57	76	741	TTTCTCGCTCGCTAGGGTTT	AATGTCTTCGCTTCTTCGTCA	306	TAMRA	311/314	308/316	Polymorphic	LG19
MN472	IM472	IF318	0_3116FNG	IFAA-aaa53a04.b1	CTC	Tri	6	207	224	712	CTCTAAAGCTGATGGGCCTCT	ATCCGAACCCGTAGCATACTC	331	HEX	No Amplification	No Amplification	No Amplification
MN473	IM473	IF319	0_3120FNG	IFAA-aaa53a10.b1	GGC	Tri	8	75	98	653	GCACGCTCAAGGATGAGTTTA	CCTCGCAAGTAGTGTGAATCC	274	HEX	497	497	Monomorphic
MN474	IM474	IF320	0_3144FNG	IFAA-aaa53h04.b1	TC	Di	6	42	53	735	GCAATAATTAGCATTCGAAAAGG	GTAGGTTGATGGGGAGATGGT	278	TAMRA	279	279	Monomorphic
MN475	IM475	IF321	0_3153FNG	IFAA-aaa54b01.b1	TTC	Tri	7	86	106	756	ACATTTCTCAGTGTTTGTAGCATTTT	CCCTTCGCCTACTTTCTCCTA	172	HEX	165/175/181/185/193	165/169/171/173/177/187	Polymorphic	LG01, LG10, LG18
MN476	IM476	IF322	0_3155FNG	IFAA-aaa54b06.b1	CT	Di	8	41	56	776	CTTTCTCCTCATTCCCAAAGG	ATCACACCCGATACTCGCATA	266	HEX	353/~2000	352/~2000	Amplicon > 700 bp
MN477	IM477	IF323	0_3162FNG	IFAA-aaa54d01.b1	TC	Di	11	105	126	772	CCCGAGCCCTAGTGATTACA	GGGTTTGTGAGTCGAAAGTCA	263	HEX	No Amplification	No Amplification	No Amplification
MN478	IM478	IF324	0_3163FNG	IFAA-aaa54d02.b1	GA	Di	17	147	180	766	TTGCATCCGTGTTCTCTTCTT	TTGAATCTGTTCCGTCGTGAT	222	HEX	206/216	225	Polymorphic	LG14
MN479	IM479	IF325	2_113FNG	IFAA-aaa54d05.b1	CCTA	Tetra	7	526	553	680	ATGAACCAATGACTGCTGGTC	TCAAGTAACAAACCCCAATTCA	277	HEX	274/294	279	Polymorphic	LG03
MN480	IM480	IF326	0_2627FNG	IFAA-aaa54d09.b1	CAG	Tri	8	55	78	749	GAGAGATCATCATCAAGCTTTGC	GGATCATGGTGTCGTTCTTGT	205	TAMRA	200	205/217	Polymorphic	LG09
MN481	IM481	IF327	0_1881FNG	IFAA-aaa54d11.b1	GAA	Tri	6	212	229	752	GCAGTGGCTATCCTTGTATCG	GACGTGCTGGGTAAGAAAGAA	174	HEX	442	169/172/442	Polymorphic	Not Genotyped
MN482	IM482	IF328	2_116FNG	IFAA-aaa54f11.b1	CT	Di	13	54	79	737	GAAGCAGCCACCAAGGATAA	ATTGGGAAACGAAGAAGAGGA	255	TAMRA	250/252	255/259	Polymorphic	LG15
MN483	IM483	IF329	0_3182FNG	IFAA-aaa54h04.b1	CAG	Tri	6	146	163	743	CATCGAAACCCTAGCCCTAAC	GCTTGCATCCTTCAATAAGACC	334	FAM	274/~1100	274/~1100	Amplicon > 700 bp
MN484	IM484	IF330	0_3184FNG	IFAA-aaa54h09.b1	TC	Di	8	113	128	754	CCTATCCACTCATTTCCATTCC	ATCAGCATGAAAGCGGTTCTA	164	TAMRA	No Amplification	No Amplification	No Amplification
MN485	IM485	IF331	2_384FNG	IFAA-aaa55h04.b1	CCT	Tri	9	275	301	733	CCATCCACAAATTAAGCTCTCC	CCTCTTGAGCTCCACCACATA	294	TAMRA	382	365/384	Polymorphic	LG09
MN486	IM486	IF332	0_3213FNG	IFAA-aaa56b04.b1	AGC	Tri	7	243	263	631	GAGCTCCCAAGGGCTCTAATA	GTGGGAGAGAGGAGCATGTAGT	264	FAM	263	263/269	Polymorphic	LG11
MN487	IM487	IF333	0_3216FNG	IFAA-aaa56d03.b1	CT	Di	9	127	144	768	TCTCTCTCACGACGCTAGGTT	TTTGAGCCACCAATAGGAAGA	111	HEX	109	109	Monomorphic
MN488	IM488	IF334	2_434FNG	IFAA-aaa56f04.b1	AAG	Tri	9	349	375	563	ACCGATACGGAGAACCGATAC	ACAGATGCACTTTCTGGCATT	257	FAM	~750	~750	Amplicon > 700 bp
MN489	IM489	IF335	0_3235FNG	IFAA-aaa57b05.b1	GA	Di	20	465	504	734	TAGTGGGATGTGGAAGTGGAG	TGCCTTTACGGCTTACATAGC	331	TAMRA	No Amplification	No Amplification	No Amplification
MN490	IM490	IF336	0_3236FNG	IFAA-aaa57b06.b1	AAG	Tri	6	177	194	793	CTCTGGTTGTGCTGTTGTCAG	CCATGCACTTTGAGCTTGAGT	351	FAM	No Amplification	No Amplification	No Amplification
MN491	IM491	IF337	2_194FNG	IFAA-aaa57b12.b1	TCG	Tri	6	127	144	756	AACGTAGTCGAAATGGCAGTC	AGAGCTGGAGAAGGAGATTGG	191	TAMRA	186	192	Polymorphic	LG01
MN492	IM492	IF338	0_3243FNG	IFAA-aaa57d03.b1	CTC	Tri	6	215	232	794	AAGAAAGGAAGGCACCCATAA	CTGTGGTCACTGGAATTAGCC	337	FAM	338/344	336	Polymorphic	LG19
MN493	IM493	IF339	0_3244FNG	IFAA-aaa57d04.b1	TA	Di	6	403	414	587	GGCAAACTAGTCCCACTCCTC	CGATGACAAAATTTCGCGTTA	200	HEX	201	201	Monomorphic
MN494	IM494	IF340	0_3247FNG	IFAA-aaa57e01.b1	AGA	Tri	7	109	129	789	TTAGGTCGGTCTCCTCCAAAT	GTCCCGTGATAACCAAATCCT	147	TAMRA	No Amplification	No Amplification	No Amplification
MN495	IM495	IF341	2_746FNG	IFAA-aaa57f03.b1	TCC	Tri	8	92	115	795	AGTTCTAAGGGCAAAGCATGG	CGCATAAATGAGCTTCAAACC	357	FAM	No Amplification	No Amplification	No Amplification
MN496	IM496	IF342	0_3274FNG	IFAA-aaa58a10.b1	AG	Di	7	46	59	748	GAGAGAGCATCACATGTTGTTA	CAACATTCCCCTCAAACGTAG	165	FAM	344/353	290/297	Polymorphic	LG06
MN497	IM497	IF343	0_3281FNG	IFAA-aaa58c11.b1	TC	Di	20	116	155	713	CCTCTTCTCCTCTTCTTCCTTGA	GCAGATGAAAGTGCAACATGA	201	FAM	0	202/221	Polymorphic	LG02
MN498	IM498	IF344	0_3282FNG	IFAA-aaa58d05.b1	AAG	Tri	7	230	250	766	CGGCGCATATCTCATAGTCTC	GGCGTCTCTACCTGCAAATAA	316	HEX	No Amplification	No Amplification	No Amplification
MN499	IM499	IF345	0_3288FNG	IFAA-aaa58e08.b1	CT	Di	13	31	56	777	GCTTATCACTCCATTCCCATTC	TCCTCTCGCCACTACTCTTGA	363	TAMRA	355/357	367/369	Polymorphic	LG12
MN500	IM500	IF346	2_1039FNG	IFAA-aaa58g10.b1	CT	Di	12	66	89	749	ATCTCTCCGCCTCCATCTACT	TTCCTCTTCTTGCTCATTTGG	144	FAM	134	122/129/145	Polymorphic	Not Genotyped
MN501	IM501	IF347	0_3306FNG	IFAA-aaa58h07.b1	AG	Di	13	43	68	745	CGCCAGTGCCAGTGACTATC	TCTTCCTCTCTTCCGACAACA	138	HEX	124/134	136	Polymorphic	LG07
MN502	IM502	IF348	0_3320FNG	IFAA-aaa59c01.b1	TC	Di	7	557	570	754	GAAGAAAGCCCAAGAAAGGAA	AGATTCACCCAGAGGAGGAGA	108	FAM	0	101	Polymorphic	Not Genotyped
MN503	IM503	IF349	0_3326FNG	IFAA-aaa59d05.b1	CT	Di	12	50	73	560	CACACTCTTCTTCAAGAGTTCAA	CTCAACTTGGCTGAGAACAGG	178	HEX	302	316	Polymorphic	LG10
MN504	IM504	IF350	0_3334FNG	IFAA-aaa59e08.b1	CCA	Tri	6	85	102	783	TAGCGCCCATGCTCGCCTTC	TGAACTGTTGGCACCCGATCT	204	TAMRA	200/209	206	Polymorphic	LG01
MN505	IM505	IF351	0_3392FNG	IFAA-aaa60a12.b1	CT	Di	7	90	103	726	ACAAATGCACGCTCTCTGTCT	TCTTCTTGGTCCTGACATTGG	147	FAM	254/368/370	251/346/348	Polymorphic	LG06, LG09
MN506	IM506	IF352	0_3397FNG	IFAA-aaa60b11.b1	AG	Di	12	93	116	730	CATCGCTCTTTCTCCTTCTTTC	TCTATATTCGCCGTGACCTTG	335	FAM	~800/~1500	~800/~1500	Amplicon > 700 bp
MN507	IM507	IF353	0_3415FNG	IFAA-aaa60g07.b1	GGA	Tri	6	226	243	790	AGCAAGCAAGCAAGCATAGAG	AATGCCAATGAGGTGAACAAC	221	HEX	228/234	222	Polymorphic	LG05
MN508	IM508	IF354	0_3422FNG	IFAA-aaa61b01.b1	CTT	Tri	6	174	191	764	CCAAGTGACATTTCGGAAGAA	TCATTCCAAGCTTCAGCATAGC	371	FAM	No Amplification	No Amplification	No Amplification
MN509	IM509	IF355	0_3438FNG	IFAA-aaa61e02.b1	AG	Di	10	46	65	772	GCGCTATAAATCGACATCTTCTG	GACCACGACAGCATCATAGGT	215	TAMRA	0	~900	Amplicon > 700 bp
MN510	IM510	IF356	0_3440FNG	IFAA-aaa61e10.b1	GAA	Tri	6	50	67	769	ATCGAACACTTGCTGTGCATT	AACATCTGTCCATGACCAAGC	257	TAMRA	No Amplification	No Amplification	No Amplification
MN511	IM511	IF357	IFAA-aaa61g10	IFAA-aaa61g10.b1	TC	Di	11	48	69	764	CCCAAATTCCTACCCTCTTCTT	CACTACGGTTTGATTCCTCGT	362	HEX	No Amplification	No Amplification	No Amplification
MN512	IM512	IF358	2_876FNG	IFAA-aaa62b09.b1	GAA	Tri	10	98	127	790	CCTCCTCATTCCAAATCACAA	TAACCCATTTCTCCACTGCAC	377	TAMRA	~1800	~1800	Amplicon > 700 bp
MN513	IM513	IF359	2_635FNG	IFAA-aaa62c02.b1	AG	Di	15	29	58	651	TTGCTTGTTATATTTTTGTCCTTCC	AGTCTTCCCAGTGCCAGTTTT	187	TAMRA	~1000	~1000	Amplicon > 700 bp
MN514	IM514	IF360	0_3471FNG	IFAA-aaa62d11.b1	CT	Di	11	88	109	734	TTCAAAAGTACTTAAGCTCACCCTA	CAAACAAAACCGCAACTTTTC	264	HEX	252/266	270	Polymorphic	LG05
MN515	IM515	IF361	0_3475FNG	IFAA-aaa62e06.b1	CT	Di	7	75	88	815	CATGGCAAATACCATGACAGA	CTCCATCCAAATTCGACAAGA	227	TAMRA	299/303	295/305	Polymorphic	LG09
MN516	IM516	IF362	0_3477FNG	IFAA-aaa62e10.b1	AGG	Tri	7	59	79	804	AAAGAGATGGTGGGCTCAGG	CGGATTGTCCAGAAGACAGAG	149	FAM	136/143	146/149	Polymorphic	LG05
MN517	IM517	IF363	0_3480FNG	IFAA-aaa62g02.b1	AT	Di	7	679	692	758	GTTGACAGCAGCCCAAGATG	TGCAACCACAAAGGAACTCA	174	TAMRA	185	176	Polymorphic	LG18
MN518	IM518	IF364	2_994FNG	IFAA-aaa62h02.b1	AGG	Tri	6	39	56	758	CTGTTCCTTATCCCCATGACC	GTGGAACCACCAAGCAAAAG	200	FAM	169	198/201	Polymorphic	LG09, unlinked
MN519	IM519	IF365	0_3489FNG	IFAA-aaa62h06.b1	AG	Di	18	163	198	766	GGTTAGGGTTAAGGCTGATGG	TCGCTCTTCAACATCTTTCCT	184	TAMRA	No Amplification	No Amplification	No Amplification
MN520	IM520	IF366	0_3491FNG	IFAA-aaa62h08.b1	CT	Di	15	63	92	742	TCTCAGACTGATGTCTCTGAAAAA	CATCCGCTGCAAATAATCAAC	180	HEX	402/406	398/408	Polymorphic	LG11
MN521	IM521	IF367	0_3495FNG	IFAA-aaa63a03.b1	TCC	Tri	8	402	425	778	ATGGCTGCGAAATTAGAGGAT	TGAACTTGGTGGAGAATGGAA	201	TAMRA	196	196/202	Polymorphic	Genotyped but not mapped (The shared allele of the two parents was transferred to F1, no segregation in population)
MN522	IM522	IF368	IFAA-aaa63d11	IFAA-aaa63d11.b1	TC	Di	9	48	65	532	ACCACAACCACCTCCTCTTTC	ATCCGAACCCAGAATGGAAGT	186	FAM	178/180	182	Polymorphic	LG19
MN523	IM523	IF369	0_3532FNG	IFAA-aaa63g12.b1	TC	Di	6	33	44	736	TCAAATCTGTGAAAAGCTTAATCG	GTCGACAGTGGTTTTGCTTCT	214	TAMRA	109	109	Monomorphic
MN524	IM524	IF370	0_3537FNG	IFAA-aaa64a12.b1	TC	Di	6	130	141	736	GAATCAGCATCCTCTGCTCTG	GTGGAAGGGCTTGTTGTACTG	165	TAMRA	119/182	103/121/199/~1300	Amplicon > 700 bp
MN525	IM525	IF371	0_3544FNG	IFAA-aaa64c04.b1	TC	Di	9	59	76	719	TTTACCCGAAATCCCGAAAT	GGCACATGGCACATATCTCTT	311	HEX	No Amplification	No Amplification	No Amplification
MN526	IM526	IF372	0_3556FNG	IFAA-aaa64f06.b1	CAC	Tri	6	78	95	716	AGTGTGGAAACTTAAAGAAACCATC	ATCCTCCCACTCGAAGCTAAG	299	TAMRA	297/306	295/306	Polymorphic	LG11
